# Supplementary material for: Transcriptomic atlas for hypoxia and following re-oxygenation in Ancherythroculter nigrocauda heart and brain tissues: insights into gene expression, alternative splicing, and signaling pathways
Source: Front Genet. 2024 Apr 16;15:1365285. doi: 10.3389/fgene.2024.1365285 (PMC11058841; doi:10.3389/fgene.2024.1365285)
Supplement: Supplementary file 5 [file Table1.XLSX]

## Sheet: Table 1
Sample	Raw Reads Num	Raw Base Num	Clean Reads Num	Clean Reads Num	Q20 Rate	Q30Rate	GC Content	Unique Mapped Ratio(%)	Multiple Mapped Ratio(%)	Unmapped Ratio(%)
0h-1B	30052722	9015816600	30052722	8996840808	0.97766	0.93198	0.41557	80.39	2.39	17.22
0h-2B	30914596	9274378800	30914596	9255638982	0.97808	0.93265	0.41062	96.72	2.44	0.84
0h-3B	33334292	10000287600	33334292	9980240778	0.97876	0.9346	0.41931	97.19	2.05	0.76
1.5h_1B	29459022	8837706600	29459022	8819135384	0.97456	0.92236	0.41386	89.09	2.57	8.34
1.5h_2B	32681747	9804524100	32681747	9776778972	0.97854	0.93389	0.39623	96.96	2.3	0.74
1.5h_3B	33361754	10008526200	33361754	9984224982	0.98228	0.94379	0.40544	97.41	1.83	0.76
Re1.5h_1B	33340784	10002235200	33340784	9983039026	0.97719	0.93002	0.42815	96.92	2.32	0.76
Re1.5h_2B	33342004	10002601200	33342004	9939037882	0.97996	0.93807	0.43893	97.37	1.96	0.67
Re1.5h_3B	30531960	9159588000	30531960	9135695270	0.97592	0.92669	0.42639	88.12	2.41	9.47
3h_1B	32976127	9892838100	32976127	9873813810	0.97764	0.93127	0.42408	97.04	2.19	0.77
3h_2B	29936004	8980801200	29936000	8954698864	0.97949	0.93678	0.42752	82.58	2.41	15.01
3h_3B	30991013	9297303900	30991013	9283789798	0.97437	0.92171	0.42722	96.8	2.37	0.83
Re3h_1B	30337069	9101120700	30337069	9087323432	0.97603	0.92659	0.41529	96.64	2.52	0.84
Re3h_2B	33336022	10000806600	33336022	9983109052	0.97786	0.93204	0.4041	97.09	2.16	0.75
Re3h_3B	33339454	10001836200	33339454	9985913930	0.97668	0.92843	0.40401	96.99	2.26	0.75
4.5h_1B	33340651	10002195300	33340651	9983676524	0.97771	0.9316	0.40224	97.02	2.24	0.74
4.5h_2B	33361848	10008554400	33361848	9984484274	0.97657	0.92849	0.39931	96.97	2.29	0.74
4.5h_3B	33338052	10001415600	33338052	9981620780	0.97746	0.93082	0.43455	96.97	2.27	0.76
Re4.5h_1B	33337946	10001383800	33337946	9981870486	0.97602	0.92667	0.43308	97.22	2.04	0.74
Re4.5h_2B	30410353	9123105900	30410353	9098157780	0.97503	0.924	0.43529	87.8	2.39	9.81
Re4.5h_3B	33365701	10009710300	33365701	9991687462	0.97498	0.9237	0.43392	97.03	2.23	0.74
0h-1H	33339258	10001777400	33339258	9982789870	0.9819	0.94176	0.4382	96.7	2.53	0.77
0h-2H	33335522	10000656600	33335522	9982570034	0.98286	0.94479	0.43849	96.17	3.05	0.78
0h-3H	33358031	10007409300	33358031	9986443836	0.98175	0.94114	0.44327	96.5	2.68	0.82
1.5h_1H	31776140	9532842000	31776140	9511180938	0.98088	0.93873	0.43855	96.38	2.8	0.82
1.5h_2H	33349120	10004736000	33349120	9986830538	0.98329	0.94604	0.43093	96.48	2.76	0.76
1.5h_3H	33355549	10006664700	33355549	9989309100	0.98302	0.94513	0.44125	96.64	2.6	0.76
Re1.5h_1H	33361646	10008493800	33361646	9988507232	0.98307	0.94536	0.44258	96.77	2.47	0.76
Re1.5h_2H	33334565	10000369500	33334565	9981906302	0.97884	0.93262	0.44605	96.74	2.47	0.79
Re1.5h_3H	29873345	8962003500	29873345	8940071810	0.9753	0.9249	0.44219	90.54	2.55	6.91
3h_1H	30056729	9017018700	30056729	8997498760	0.97529	0.92393	0.43978	96.43	2.73	0.84
3h_2H	33299024	9989707200	33299024	9968570200	0.97696	0.92941	0.4439	96.85	2.38	0.77
3h_3H	33364778	10009433400	33364778	9988044378	0.97681	0.92887	0.44781	96.91	2.33	0.76
Re3h_1H	33354514	10006354200	33354514	9988991646	0.97603	0.92691	0.44209	96.53	2.68	0.79
Re3h_2H	33334380	10000314000	33334380	9977706306	0.97876	0.93472	0.44494	96.62	2.55	0.83
Re3h_3H	33365741	10009722300	33365741	9989319336	0.97901	0.93531	0.43476	96.83	2.43	0.74
4.5h_1H	33364831	10009449300	33364831	9986416646	0.97947	0.93673	0.44126	96.97	2.28	0.75
4.5h_2H	33345737	10003721100	33345737	9927907362	0.98086	0.94055	0.44257	96.49	2.78	0.73
4.5h_3H	30845220	9253566000	30845220	9221736552	0.978	0.9325	0.44115	93.47	2.62	3.91
Re4.5h_1H	30226684	9068005200	30226684	9044607576	0.97741	0.93073	0.44871	96.2	2.91	0.89
Re4.5h_2H	33348305	10004491500	33348305	9983651606	0.97708	0.92984	0.44536	96.88	2.37	0.75
Re4.5h_3H	33064535	9919360500	33064535	9896655882	0.97777	0.93196	0.44636	96.76	2.45	0.79

## Sheet: Table2
Row.names	baseMean	log2FoldChange	lfcSE	stat	pvalue	padj	1.5h_1H	1.5h_2H	1.5h_3H	0h_1H	0h_2H	0h_3H
gene_Ani026971	388.273	-4.19795	0.263873	-15.909	5.49034e-57	9.8052e-53	655.868	845.601	707.73	40.8377	41.7135	37.8914
gene_Ani026978	255.71	-6.76998	0.544553	-12.4322	1.74815e-35	1.56101e-31	479.734	578.02	462.746	0	6.3477	7.41353
gene_Ani025637	289.69	7.80939	0.650495	12.0053	3.33263e-33	1.98391e-29	2.31755	2.31671	3.02449	766.842	475.171	488.47
gene_Ani025638	332.918	5.64827	0.51877	10.8878	1.31776e-27	5.88348e-24	4.63511	13.9003	20.1632	528.168	510.537	920.102
gene_Ani006393	368.964	-5.19933	0.523107	-9.93932	2.80728e-23	1.00271e-19	648.915	1174.57	331.685	15.4276	21.7636	21.4169
gene_Ani006385	559.218	2.45866	0.280885	8.75327	2.07262e-18	6.16916e-15	132.101	202.712	181.469	1107.16	921.324	810.546
gene_Ani011735	12587.7	-1.64415	0.198998	-8.26216	1.43057e-16	3.64979e-13	17192.8	20954.7	19072.4	5617.46	5772.78	6916
novel678	114.121	7.67576	0.942947	8.14018	3.94689e-16	8.81094e-13	3.47633	0	0	165.166	229.424	286.657
gene_Ani026550	11694.5	-1.35108	0.168814	-8.00339	1.21037e-15	2.40178e-12	16531.1	18241.8	15634.6	6196.44	6699.55	6863.29
gene_Ani032258	3980.39	-2.91561	0.397266	-7.3392	2.14877e-13	3.8375e-10	6576.06	8629.76	5881.62	1466.53	661.975	666.394
gene_Ani003323	859.768	-1.48194	0.214536	-6.90767	4.92663e-12	7.99862e-09	1219.03	1460.69	1119.06	488.238	423.482	448.107
gene_Ani027207	1983.95	-2.16914	0.318466	-6.81122	9.6773e-12	1.44022e-08	2896.94	4268.55	2572.83	697.871	904.094	563.429
gene_Ani028562	1734.98	-1.12704	0.166004	-6.78924	1.12727e-11	1.54861e-08	2400.99	2427.92	2311.72	1160.7	1013.82	1094.73
gene_Ani025089	237.864	-2.9494	0.435485	-6.77268	1.2642e-11	1.61266e-08	419.477	617.404	226.836	51.7278	50.7816	60.9557
gene_Ani025628	58.6499	3.07638	0.460245	6.68423	2.32142e-11	2.76389e-08	13.9053	8.1085	15.1224	123.421	92.4951	98.8471
gene_Ani002789	2035.01	-2.9221	0.444068	-6.58029	4.69516e-11	5.24068e-08	4186.66	4611.42	1989.1	391.135	328.267	703.462
gene_Ani032828	4744.66	-1.4485	0.227935	-6.35487	2.086e-10	2.06966e-07	6837.94	6835.46	7160.98	2839.58	1985.92	2808.08
gene_Ani033350	1615.89	-1.0047	0.170385	-5.89665	3.70956e-09	3.48679e-06	2042.92	2212.46	2214.93	1120.77	1110.85	993.414
gene_Ani014275	4782.44	-1.91755	0.325852	-5.88472	3.98718e-09	3.56035e-06	7420.81	10159.9	5108.36	1742.41	1891.62	2371.51
gene_Ani011019	48.7473	4.50977	0.769246	5.86258	4.55722e-09	3.87559e-06	3.47633	6.95014	2.01632	43.5602	90.6815	145.8
novel3065	993.889	-1.15715	0.198748	-5.82218	5.80859e-09	4.71526e-06	1294.35	1436.36	1386.22	614.381	689.179	542.835
gene_Ani013632	1307.48	2.706	0.466919	5.79544	6.8141e-09	5.291e-06	333.728	500.41	208.69	1212.43	3117.63	2472
gene_Ani020289	350.988	1.15524	0.20057	5.75982	8.42058e-09	6.26597e-06	215.533	213.138	223.812	501.85	451.594	500.002
gene_Ani010509	150.747	1.80771	0.314758	5.74318	9.29151e-09	6.63748e-06	49.8274	66.0263	84.6856	238.674	241.213	224.053
gene_Ani022397	2664.78	-1.75781	0.311758	-5.63837	1.71666e-08	1.17915e-05	4924.8	3482.02	3932.84	1657.1	1008.38	983.529
gene_Ani026866	143.46	2.02118	0.359461	5.62281	1.87875e-08	1.24269e-05	63.7327	41.7008	64.5224	188.761	291.994	210.05
gene_Ani026937	1533.01	-1.56521	0.280062	-5.58881	2.28632e-08	1.45697e-05	2410.26	2244.9	2219.97	545.41	817.04	960.465
gene_Ani009142	50.8372	3.65763	0.655153	5.58287	2.36588e-08	1.45697e-05	13.9053	4.63343	4.03265	126.143	60.7566	95.5522
gene_Ani032462	6751.42	-1.19938	0.215379	-5.56869	2.56664e-08	1.52792e-05	9067.43	8810.46	10341.7	3591.9	4837.86	3859.16
gene_Ani030865	79.1807	1.96947	0.356388	5.52619	3.27251e-08	1.88528e-05	37.0809	33.5924	26.2122	116.161	117.886	144.152
novel6129	614.441	3.49644	0.634851	5.50749	3.63989e-08	2.0314e-05	45.1923	178.387	76.6203	930.193	502.375	1953.88
gene_Ani023676	275.962	-2.32861	0.427041	-5.45289	4.95588e-08	2.68203e-05	432.224	491.143	457.706	43.5602	104.284	126.854
gene_Ani012446	8976.42	-1.47142	0.27058	-5.43801	5.38795e-08	2.8301e-05	13485.8	14752.8	11344.8	3986.67	6149.11	4139.22
gene_Ani031655	100.29	2.39305	0.442183	5.4119	6.23592e-08	3.18192e-05	37.0809	28.9589	30.2449	104.363	233.051	168.04
novel5792	25.8333	-3.54766	0.658096	-5.3908	7.01459e-08	3.39194e-05	56.7801	49.8093	36.2938	3.63002	2.72044	5.76608
gene_Ani012547	393.478	1.8686	0.346649	5.39047	7.02736e-08	3.39194e-05	186.563	166.803	154.249	431.065	867.822	554.368
gene_Ani027368	1189.52	-1.82651	0.339802	-5.37521	7.64946e-08	3.59504e-05	1596.79	2460.35	1510.23	417.452	700.061	452.226
gene_Ani006778	229.31	1.88325	0.350942	5.36626	8.0386e-08	3.68106e-05	101.972	92.6686	98.7999	230.506	433.457	418.453
gene_Ani031335	282.955	-1.43506	0.267808	-5.35854	8.38957e-08	3.74573e-05	348.792	421.642	468.795	131.588	178.642	148.271
gene_Ani020950	329.091	2.12679	0.398004	5.34364	9.10979e-08	3.96809e-05	125.148	114.677	128.037	656.126	287.46	663.099
gene_Ani031119	6532.76	-1.13465	0.213997	-5.30217	1.14431e-07	4.86579e-05	9724.46	9300.45	7906.01	4003	4700.02	3562.62
gene_Ani013525	67.7901	3.23065	0.616753	5.23816	1.62183e-07	6.5828e-05	8.11144	12.7419	18.1469	55.3578	136.929	175.454
gene_Ani028991	3801.46	-1.78383	0.340395	-5.24048	1.60163e-07	6.5828e-05	3905.08	8087.65	5683.01	1525.52	1532.52	2074.97
gene_Ani000545	5564.56	-1.51976	0.290606	-5.2296	1.69874e-07	6.68765e-05	9400	7751.72	7602.55	2344.09	3882.07	2406.93
gene_Ani020671	405.716	3.25987	0.623657	5.22703	1.72256e-07	6.68765e-05	62.574	103.094	64.5224	183.316	1071.85	948.932
gene_Ani023576	7642.14	-1.71429	0.330601	-5.18537	2.15588e-07	8.19189e-05	9613.21	16841.4	8688.34	3844.19	3811.34	3054.38
gene_Ani000841	235.522	-1.63844	0.316851	-5.17102	2.32822e-07	8.48566e-05	279.265	457.551	332.693	134.311	108.818	100.495
gene_Ani014206	246.319	-1.63492	0.315959	-5.17447	2.28564e-07	8.48566e-05	300.123	326.657	490.975	107.993	136.022	116.145
novel4560	97.9377	-1.65455	0.322692	-5.12735	2.9385e-07	0.000104957	137.894	144.795	163.322	37.2077	51.6884	52.7185
gene_Ani028437	167.06	-2.15851	0.423254	-5.0998	3.40006e-07	0.000119062	159.911	401.95	257.081	56.2653	66.1975	60.9557
gene_Ani027158	562.019	1.39663	0.274263	5.0923	3.53754e-07	0.000120347	354.586	231.671	341.767	711.484	911.349	821.255
gene_Ani026384	2684.54	-1.29265	0.254336	-5.08247	3.72559e-07	0.000123213	3843.66	3670.83	3923.77	1147.09	1820.88	1700.99
gene_Ani007920	99.1898	-1.68481	0.332413	-5.06843	4.01104e-07	0.000130242	173.817	163.328	116.947	46.2828	45.3407	49.4236
gene_Ani025500	14621.2	-1.12947	0.223121	-5.06213	4.14592e-07	0.000131851	20742.1	22907.7	16558.1	8329.99	8980.19	10209.3
gene_Ani010610	3334.21	4.01089	0.795164	5.0441	4.55652e-07	0.000140301	453.082	260.63	454.681	569.913	11084.9	7182.07
novel4977	422.87	-1.55441	0.308439	-5.03959	4.66522e-07	0.000141214	602.564	510.835	779.309	253.194	162.32	228.996
gene_Ani002616	9647.64	-1.45755	0.290077	-5.02469	5.04246e-07	0.000145247	12743.1	14356.7	15335.2	6139.27	3500.3	5811.39
gene_Ani020782	1255.88	-1.2046	0.239692	-5.02563	5.01778e-07	0.000145247	1390.53	1930.98	1933.65	707.854	725.452	846.79
gene_Ani026321	441.453	-1.07249	0.21486	-4.99158	5.98878e-07	0.000169768	597.929	604.662	592.799	249.564	278.392	325.372
gene_Ani011743	584.585	-1.23591	0.248659	-4.97031	6.68467e-07	0.000183664	701.06	963.753	797.456	294.939	376.328	373.972
gene_Ani010686	59.4961	-5.17956	1.04437	-4.9595	7.06762e-07	0.000191243	174.975	8.1085	164.33	3.63002	1.81363	4.11863
novel649	22.2486	-8.10378	1.63504	-4.95631	7.18442e-07	0.000191502	63.7327	63.7096	6.04897	0	0	0
gene_Ani009519	28.9108	-2.93492	0.598588	-4.90307	9.43513e-07	0.000247797	52.145	34.7507	66.5387	6.35253	5.44089	8.23726
gene_Ani025351	150.428	2.00972	0.412887	4.86748	1.1303e-06	0.000292552	62.574	71.8181	45.3673	335.777	160.506	226.525
gene_Ani028456	473.142	-1.00774	0.207535	-4.85579	1.19908e-06	0.000305919	646.598	625.513	624.052	274.067	321.012	347.612
gene_Ani000763	262.068	4.11753	0.850104	4.84356	1.27534e-06	0.000320794	28.9694	8.1085	48.3918	74.4154	834.269	578.256
novel4239	117.201	-2.19564	0.455396	-4.82138	1.42568e-06	0.000348784	179.61	235.146	162.314	33.5777	66.1975	26.3592
gene_Ani020823	485.313	2.3622	0.489744	4.82333	1.41179e-06	0.000348784	193.516	111.202	169.371	349.389	1153.47	934.929
gene_Ani022215	5459.88	-1.00344	0.208896	-4.80354	1.55884e-06	0.000376208	6216.84	7894.2	7745.71	3279.72	4028.07	3594.74
novel1549	128.393	1.71078	0.356786	4.79499	1.62686e-06	0.000387388	61.4152	61.3929	57.4652	265.899	166.854	157.332
gene_Ani014869	211.057	4.28759	0.895385	4.78855	1.67992e-06	0.000394759	10.429	12.7419	38.3102	39.9302	541.368	623.561
gene_Ani009981	612.28	-1.25543	0.263248	-4.76901	1.85133e-06	0.000429387	755.523	992.712	840.807	446.492	321.012	317.135
gene_Ani021229	860.925	-1.00549	0.211157	-4.76183	1.91843e-06	0.000439247	1264.23	1107.39	1076.72	595.323	494.214	627.679
gene_Ani027236	13890.9	-1.14541	0.240934	-4.75407	1.99364e-06	0.000450689	17841.7	19326	20229.8	8383.53	10650.5	6913.53
gene_Ani025071	3980.29	1.54722	0.326116	4.74436	2.09162e-06	0.000464095	2309.44	1650.66	2128.23	3825.13	7133	6835.28
gene_Ani028594	1466.79	1.80133	0.379781	4.74308	2.10492e-06	0.000464095	725.394	683.431	553.481	1243.28	2620.69	2974.47
gene_Ani012661	218.374	-1.54706	0.326932	-4.73204	2.22275e-06	0.000484099	309.393	308.123	358.906	88.9355	92.4951	152.389
novel3024	11.2769	-7.12443	1.50867	-4.72234	2.33151e-06	0.000501668	15.0641	32.434	20.1632	0	0	0
novel602	30.4839	-3.6596	0.775837	-4.71697	2.39383e-06	0.000508945	64.8915	67.1847	37.302	8.16754	4.53407	0.823726
gene_Ani027439	15958.8	-1.30318	0.277128	-4.70247	2.57036e-06	0.000528754	27210.4	19611	21318.6	8397.14	11709.7	7505.79
gene_Ani003910	169.976	-1.57174	0.334269	-4.70203	2.57582e-06	0.000528754	265.36	238.622	259.098	61.7103	115.165	79.9014
gene_Ani005097	348.708	1.87195	0.397905	4.70452	2.54462e-06	0.000528754	143.688	145.953	159.29	291.309	659.254	692.754
gene_Ani025415	181.65	2.27056	0.483164	4.69937	2.60971e-06	0.000529622	49.8274	37.0674	99.808	206.911	299.249	397.036
gene_Ani008544	34.7165	3.3529	0.718048	4.66947	3.01979e-06	0.000605959	6.95266	3.47507	8.0653	46.2828	38.0862	105.437
gene_Ani006564	205.138	1.77712	0.380955	4.66491	3.08749e-06	0.000612661	77.6381	132.053	68.555	396.58	296.528	259.474
gene_Ani012511	1242.29	-1.17557	0.252353	-4.65844	3.18615e-06	0.000625291	1931.68	1847.58	1387.23	884.817	750.843	651.567
gene_Ani016392	129.811	1.73838	0.373641	4.65255	3.27848e-06	0.000636417	84.5907	50.9677	44.3591	181.501	186.804	230.643
gene_Ani028595	3437.43	1.12043	0.241542	4.63866	3.50667e-06	0.000673394	2429.96	2218.25	1849.98	3819.69	4929.44	5377.28
gene_Ani014335	82.388	-5.75154	1.24367	-4.62467	3.75202e-06	0.000712844	40.5572	288.431	156.265	9.07505	0	0
gene_Ani021860	293.213	3.09191	0.669562	4.6178	3.87823e-06	0.000729067	48.6686	118.152	18.1469	719.651	265.697	588.964
gene_Ani011785	88783.2	-1.22142	0.265702	-4.59695	4.28716e-06	0.000787775	143820	117132	111862	40617.2	65067.6	54200.4
gene_Ani005731	313.809	2.10607	0.458005	4.59835	4.25855e-06	0.000787775	122.83	61.3929	170.379	435.602	390.837	701.815
gene_Ani020803	248.323	1.11871	0.24345	4.59522	4.32286e-06	0.000787775	148.323	161.012	160.298	374.8	356.378	289.128
gene_Ani008499	351.274	-1.14919	0.250469	-4.58815	4.47195e-06	0.000806713	506.386	430.909	515.171	262.269	197.686	195.223
gene_Ani029698	50124.8	-1.22555	0.267572	-4.58027	4.64376e-06	0.000829329	90568.9	66006.7	54086.9	28049.2	32829.4	29207.7
gene_Ani029561	532.621	-1.06761	0.233396	-4.57425	4.77938e-06	0.000845098	760.158	741.348	662.362	295.847	328.267	407.744
gene_Ani029021	515.897	-1.69012	0.370343	-4.56366	5.02689e-06	0.000880149	1137.92	600.029	625.06	304.922	233.051	194.399
gene_Ani027904	31.8922	-3.87104	0.850058	-4.55385	5.26724e-06	0.000887431	99.6548	53.2844	26.2122	6.35253	0.906815	4.94236
gene_Ani001930	87.2393	5.10353	1.12041	4.55507	5.23689e-06	0.000887431	6.95266	6.95014	1.00816	9.07505	344.59	154.86
gene_Ani005705	1743.28	-1.29935	0.285606	-4.54944	5.37885e-06	0.000897766	1884.17	2934.12	2619.21	1240.56	897.747	883.858
gene_Ani021714	63.4814	2.05394	0.451928	4.54484	5.4977e-06	0.000909106	26.6519	22.0088	25.2041	104.363	135.115	67.5455
gene_Ani000385	80.0657	3.36199	0.741259	4.53552	5.74615e-06	0.000941473	20.858	3.47507	18.1469	173.333	208.567	56.0134
gene_Ani019355	102.253	1.73833	0.383571	4.53196	5.84376e-06	0.000948761	54.4625	41.7008	45.3673	108.901	195.872	167.216
gene_Ani025324	993.957	1.66798	0.368951	4.52087	6.15859e-06	0.000990867	436.859	692.697	298.416	1251.45	1619.57	1664.75
gene_Ani003673	2114.97	-1.12031	0.248572	-4.50698	6.57581e-06	0.00104786	3010.5	3290.89	2390.35	1595.39	1203.34	1199.35
novel3853	119.309	-1.62015	0.359616	-4.50523	6.6302e-06	0.00104786	192.357	201.554	146.184	50.8203	77.9861	46.9524
novel2352	232.366	-1.4887	0.330742	-4.50108	6.76084e-06	0.00105914	387.032	310.44	330.677	83.4905	126.047	156.508
gene_Ani018516	766.001	1.02315	0.227609	4.4952	6.95051e-06	0.00107008	473.94	547.903	493.999	868.482	1015.63	1196.05
gene_Ani029304	262.81	-1.64764	0.366442	-4.49632	6.91404e-06	0.00107008	239.867	502.727	452.665	120.698	141.463	119.44
gene_Ani017461	311.635	1.55712	0.346801	4.48995	7.12404e-06	0.00108375	141.371	122.786	209.698	345.759	556.784	493.412
gene_Ani007354	595.655	1.56974	0.349697	4.48886	7.16069e-06	0.00108375	220.168	428.592	252.041	712.391	964.851	995.885
gene_Ani000092	228.063	-2.27062	0.508243	-4.46759	7.91063e-06	0.00118719	381.238	485.352	267.163	37.2077	68.9179	128.501
gene_Ani019903	134.965	2.14233	0.479809	4.46496	8.00828e-06	0.00119183	34.7633	34.7507	79.6448	155.183	221.263	284.185
gene_Ani006414	14.9124	-5.6299	1.2617	-4.46217	8.11345e-06	0.0011975	32.4458	37.0674	18.1469	0.907505	0.906815	0
gene_Ani018363	140.112	1.33203	0.298644	4.46027	8.18553e-06	0.00119824	83.432	62.5513	92.7509	183.316	217.636	200.989
gene_Ani028260	288.647	-1.70881	0.384086	-4.44902	8.62616e-06	0.00125248	344.157	578.02	404.273	95.288	121.513	188.633
gene_Ani004086	237.862	1.26587	0.285151	4.43932	9.02436e-06	0.00129973	164.546	113.519	141.143	280.419	352.751	374.795
gene_Ani016947	157.116	1.47139	0.331661	4.43641	9.14711e-06	0.00130687	88.0671	64.868	96.7836	196.929	208.567	287.48
gene_Ani009324	1017.92	1.24086	0.280031	4.43115	9.37308e-06	0.00132506	775.222	596.554	444.599	1526.42	1342.99	1421.75
gene_Ani006250	162.857	-5.06596	1.14355	-4.43001	9.42282e-06	0.00132506	485.528	4.63343	458.714	3.63002	8.16133	16.4745
gene_Ani004399	796.116	-1.13989	0.257746	-4.42253	9.75538e-06	0.0013611	1315.21	1008.93	961.787	530.89	407.16	552.72
gene_Ani031376	307.476	-1.26717	0.287193	-4.41227	1.02291e-05	0.00140525	363.856	474.926	464.763	160.628	154.158	226.525
gene_Ani010965	63.466	3.7222	0.845265	4.40359	1.06472e-05	0.00145152	13.9053	6.95014	6.04897	20.8726	191.338	141.681
gene_Ani021013	76.8205	1.968	0.447348	4.39927	1.08617e-05	0.00146953	32.4458	20.8504	40.3265	85.3055	146.904	135.091
gene_Ani006600	170.776	1.83192	0.416915	4.39398	1.11294e-05	0.00149444	71.8442	108.886	44.3591	210.541	288.367	300.66
gene_Ani008890	1536.49	-1.23114	0.280336	-4.39164	1.12498e-05	0.0014971	1938.63	2790.48	1736.06	778.639	1004.75	970.349
novel4408	33.1695	-2.90849	0.662473	-4.39035	1.13169e-05	0.0014971	78.7968	63.7096	33.2693	4.53752	6.3477	12.3559
novel3454	622.239	-1.17387	0.268105	-4.37839	1.19561e-05	0.00157003	881.829	964.911	739.991	407.47	444.339	294.894
gene_Ani012677	6131.05	-1.50735	0.344662	-4.37342	1.22317e-05	0.00158294	9593.52	10204	7416.04	4452.22	3041.46	2079.08
gene_Ani007398	2711.41	-1.19397	0.272917	-4.37485	1.21518e-05	0.00158294	4464.77	3802.89	3052.71	2048.24	1478.11	1421.75
gene_Ani006398	539.578	1.33871	0.307144	4.35857	1.30913e-05	0.001682	282.742	370.674	264.138	565.376	943.994	810.546
gene_Ani022653	33.0384	2.41269	0.554203	4.35345	1.34013e-05	0.00170611	13.9053	11.5836	6.04897	53.5428	66.1975	46.9524
gene_Ani032530	354.854	-1.66733	0.383089	-4.35233	1.347e-05	0.00170611	491.321	427.434	700.673	111.623	164.133	233.938
gene_Ani031909	400.303	-1.19947	0.275764	-4.34961	1.3638e-05	0.00171522	428.748	591.92	652.281	267.714	250.281	210.874
novel4483	138.375	-1.90338	0.439347	-4.33229	1.47568e-05	0.00184295	276.948	178.387	199.616	84.398	57.1293	33.7728
gene_Ani003625	69.8601	2.73206	0.631338	4.32742	1.50868e-05	0.00186339	33.6045	9.26686	12.0979	182.408	87.0542	94.7285
novel676	1038.2	1.07847	0.249253	4.3268	1.51292e-05	0.00186339	637.327	743.665	621.028	1097.17	1589.65	1540.37
novel1492	54.9632	3.83198	0.888582	4.31247	1.61443e-05	0.0019748	2.31755	8.1085	11.0898	23.5951	194.058	90.6099
gene_Ani011824	673.406	-4.04606	0.940122	-4.30376	1.6792e-05	0.00204006	237.549	2904	668.411	41.7452	19.0431	169.688
gene_Ani026790	96933	1.89123	0.440303	4.29529	1.74463e-05	0.00210523	48231.8	40844.8	34417.6	219780	169747	68576.8
gene_Ani013574	101.339	1.85286	0.432813	4.28096	1.86088e-05	0.00223043	46.3511	37.0674	48.3918	100.733	151.438	224.053
gene_Ani018754	1211.32	1.5131	0.35407	4.27344	1.92481e-05	0.00229168	403.254	843.284	639.175	1375.78	1957.81	2048.61
gene_Ani008782	218.982	1.72084	0.402917	4.27095	1.94642e-05	0.00230206	74.1617	89.1935	142.151	272.251	275.672	460.463
novel6408	416.081	2.95485	0.693054	4.26352	2.01233e-05	0.00236436	119.354	66.0263	99.808	129.773	1105.41	976.115
gene_Ani013522	157.13	2.90695	0.683428	4.25349	2.10467e-05	0.00244073	66.0503	28.9589	16.1306	97.103	339.149	395.389
gene_Ani013560	270.314	1.70921	0.402576	4.24568	2.17929e-05	0.00251096	122.83	82.2433	174.412	294.939	532.3	415.158
gene_Ani024714	397.023	-1.6608	0.392361	-4.23284	2.30755e-05	0.0026417	872.559	434.384	503.073	163.351	155.065	253.708
gene_Ani024085	194.531	4.07583	0.963654	4.22956	2.34151e-05	0.00264665	31.287	13.9003	20.1632	30.8552	900.467	170.511
novel3389	202.706	1.76184	0.418189	4.21304	2.51961e-05	0.00282225	81.1144	85.7184	109.89	354.834	411.694	172.982
gene_Ani017109	35.6422	3.44726	0.818391	4.21224	2.52847e-05	0.00282225	13.9053	1.15836	3.02449	53.5428	59.8498	82.3726
gene_Ani008774	11.8127	6.861	1.63385	4.19927	2.67775e-05	0.00295197	0	0	0	19.0576	8.16133	43.6575
gene_Ani018978	122.084	2.90857	0.692925	4.19753	2.69842e-05	0.00295651	12.7465	53.2844	20.1632	92.5655	361.819	191.928
gene_Ani020767	1480.82	-1.61334	0.38685	-4.17045	3.03998e-05	0.00327054	1528.43	2433.71	2734.14	951.065	444.339	793.248
gene_Ani011673	352.116	1.58233	0.379415	4.17045	3.03995e-05	0.00327054	237.549	157.537	134.086	351.204	656.534	575.785
gene_Ani022555	186.697	2.30635	0.556591	4.1437	3.41742e-05	0.00361135	70.6854	35.9091	81.6611	135.218	316.478	480.232
gene_Ani021798	110.818	1.44455	0.349101	4.13791	3.50479e-05	0.00368189	40.5572	68.3431	69.5632	146.108	172.295	168.04
gene_Ani015815	95.5953	2.376	0.575178	4.13089	3.61359e-05	0.00376553	22.0168	39.3841	31.253	63.5253	222.17	195.223
gene_Ani032301	1008.12	1.28933	0.31218	4.13007	3.62658e-05	0.00376553	644.28	686.906	425.444	1155.25	1799.12	1337.73
novel6135	68.9751	-2.94666	0.713984	-4.12707	3.67412e-05	0.00377104	59.0976	167.962	139.126	25.4101	18.1363	4.11863
gene_Ani027327	18801.4	-1.02843	0.249155	-4.12766	3.66472e-05	0.00377104	22562.5	30493.7	22641.3	14302.3	12524	10284.2
gene_Ani006770	156.471	1.55726	0.378847	4.11052	3.94766e-05	0.00400576	64.8915	66.0263	106.865	169.703	252.094	279.243
novel3407	1398.24	-1.03647	0.252738	-4.10096	4.11438e-05	0.00415133	1479.76	1999.32	2160.49	1043.63	902.281	803.957
novel4583	1045.56	-1.15216	0.281942	-4.08651	4.3791e-05	0.00439362	1476.28	1783.87	1066.64	737.802	579.455	629.327
gene_Ani031582	27.1896	2.86365	0.703198	4.07232	4.65476e-05	0.0046183	5.79389	5.79178	8.0653	23.5951	49.8748	70.0167
gene_Ani032463	1038.94	2.26292	0.556376	4.06725	4.75718e-05	0.00469384	497.115	194.604	383.102	634.346	2316.91	2207.59
gene_Ani030275	346.977	-1.38524	0.341008	-4.06218	4.86158e-05	0.00474443	509.862	602.346	393.183	221.431	224.89	130.149
gene_Ani022993	190.989	1.25774	0.309552	4.06311	4.84239e-05	0.00474443	127.465	125.103	85.6938	313.997	227.61	266.064
novel2754	234.587	-2.69249	0.663173	-4.06001	4.90715e-05	0.00476287	710.33	184.179	324.628	25.4101	52.5953	110.379
gene_Ani015150	284.441	1.73203	0.427085	4.05545	5.00369e-05	0.00480435	149.482	152.903	92.7509	254.101	617.541	439.87
gene_Ani006362	68.9994	1.59739	0.393764	4.05671	4.97699e-05	0.00480435	42.8748	37.0674	23.1877	97.103	112.445	101.318
gene_Ani013567	416.522	1.42438	0.351603	4.0511	5.09764e-05	0.00486839	222.485	154.061	301.44	468.273	713.663	639.211
gene_Ani011215	151.567	1.32808	0.328114	4.0476	5.17456e-05	0.00491556	93.8609	93.8269	71.5795	264.991	166.854	218.287
gene_Ani033521	107.404	-2.04975	0.507154	-4.04167	5.30725e-05	0.00498853	85.7495	247.888	185.502	29.9477	42.6203	52.7185
gene_Ani006371	273.521	2.00132	0.495482	4.03915	5.36462e-05	0.00501606	144.847	132.053	51.4163	333.962	641.118	337.728
gene_Ani008820	6354.73	-1.32177	0.327456	-4.03647	5.42604e-05	0.00504706	7030.3	9407.02	10796.4	4116.44	2415.75	4362.45
gene_Ani023453	3733.73	-1.21233	0.300668	-4.03212	5.5275e-05	0.00508844	4280.52	6352.43	5015.61	2656.27	2484.67	1612.86
gene_Ani012849	288.45	-1.37109	0.339942	-4.03331	5.49971e-05	0.00508844	278.107	521.261	448.632	174.241	175.015	133.444
gene_Ani033213	380.862	-1.12758	0.279767	-4.03043	5.56739e-05	0.00509887	399.778	610.454	557.514	238.674	208.567	270.182
gene_Ani009984	201.515	1.11388	0.276632	4.02658	5.65943e-05	0.00513055	146.006	110.044	126.02	259.546	322.826	244.647
novel4304	586.092	2.23172	0.555384	4.01834	5.86103e-05	0.0052599	171.499	139.003	306.481	1717	455.221	727.35
gene_Ani008212	645.71	1.56614	0.389965	4.0161	5.91698e-05	0.00528357	331.41	354.457	292.367	510.925	1146.21	1238.88
novel3154	191.937	1.79801	0.44864	4.0077	6.13133e-05	0.00544773	63.7327	83.4017	109.89	159.721	351.844	383.033
gene_Ani031321	86.0211	-1.38304	0.345297	-4.00537	6.19205e-05	0.00547444	106.607	135.528	131.061	38.1152	47.1544	57.6608
gene_Ani008495	396.621	-1.47404	0.369618	-3.98801	6.66287e-05	0.00583295	399.778	691.539	658.33	287.679	176.829	165.569
gene_Ani023274	98.2939	1.35991	0.341343	3.98401	6.77628e-05	0.0059033	45.1923	54.4428	65.5305	116.161	147.811	160.627
gene_Ani001944	532.825	-1.09415	0.274821	-3.98131	6.85354e-05	0.00594162	650.074	883.826	643.207	314.904	411.694	293.246
gene_Ani002788	22238.1	-1.26223	0.317796	-3.97182	7.13248e-05	0.00615357	30398.2	37844.7	25926.9	8973.41	13506.1	16779.3
gene_Ani001463	492.85	1.72523	0.434957	3.96644	7.29536e-05	0.00623387	311.711	243.255	132.069	505.48	1044.65	719.937
gene_Ani024543	645507	-1.06111	0.267848	-3.96162	7.44442e-05	0.00631503	1.00047e+06	902319	715430	354530	525427	374860
gene_Ani011290	540.384	1.06759	0.269519	3.96108	7.46106e-05	0.00631503	300.123	454.076	293.375	732.357	749.029	713.347
gene_Ani022020	194.602	1.48497	0.375291	3.95686	7.59417e-05	0.00639737	86.9083	97.302	122.996	194.206	276.578	389.622
gene_Ani011779	415.587	-1.60744	0.406683	-3.95256	7.732e-05	0.0064829	556.213	659.105	662.362	165.166	126.954	323.724
novel2877	103.428	3.20689	0.812041	3.94918	7.84201e-05	0.00654442	11.5878	19.6921	29.2367	31.7627	353.658	174.63
gene_Ani020299	2918.09	-1.21712	0.308768	-3.94185	8.08563e-05	0.00662391	5264.32	4236.11	2742.2	1756.02	1950.56	1559.31
gene_Ani012147	6525.26	1.8733	0.475104	3.94292	8.04954e-05	0.00662391	2794.97	3645.35	1954.83	16994.8	8473.28	5288.32
gene_Ani010883	26.7133	-3.70319	0.940177	-3.93882	8.18844e-05	0.0066775	49.8274	9.26686	89.7264	3.63002	4.53407	3.2949
novel315	57.364	1.66647	0.423307	3.93679	8.25785e-05	0.0067035	32.4458	19.6921	30.2449	68.9704	99.7496	93.081
gene_Ani001941	752.901	-1.45938	0.370982	-3.93383	8.3604e-05	0.00675604	1173.84	1150.25	989.007	278.604	312.851	612.852
gene_Ani012684	244.095	1.00832	0.256585	3.92978	8.50222e-05	0.00683969	157.594	180.704	148.2	277.697	370.887	329.49
gene_Ani011138	1043.84	-3.5457	0.903569	-3.92411	8.70526e-05	0.00690966	149.482	4595.2	1024.29	222.339	169.574	102.142
gene_Ani006464	70.1283	-2.17399	0.553992	-3.92423	8.70093e-05	0.00690966	115.878	113.519	114.93	46.2828	14.509	15.6508
novel815	663.006	-2.03541	0.519069	-3.92128	8.8079e-05	0.00696019	1169.21	1292.73	735.958	463.735	126.954	189.457
gene_Ani016994	971.948	-1.62201	0.413965	-3.91824	8.91986e-05	0.00701761	974.532	1185	2242.15	392.042	396.278	641.683
gene_Ani018902	219.166	-1.26798	0.323922	-3.91447	9.06045e-05	0.00709695	320.981	375.308	232.885	127.051	154.158	104.613
novel4880	185.86	-1.9905	0.510024	-3.90276	9.51034e-05	0.00741682	207.421	505.044	178.445	79.8604	92.4951	51.8947
gene_Ani008502	8066.46	-1.00408	0.257629	-3.89738	9.72403e-05	0.0075505	11721	11558.1	9017	5525.8	6375.81	4201
gene_Ani033561	51.1153	1.52916	0.393078	3.89023	0.00010015	0.00773306	26.6519	20.8504	31.253	76.2304	73.452	78.254
gene_Ani026898	1307.81	-1.64283	0.422378	-3.88948	0.000100458	0.00773306	1115.9	2063.03	2764.38	665.201	812.506	425.866
gene_Ani031019	1916.23	-1.54119	0.397361	-3.87855	0.00010508	0.00805415	2562.06	3629.13	2366.16	531.798	1110.85	1297.37
gene_Ani019750	9607.97	-1.02365	0.264785	-3.86597	0.000110649	0.00844478	14046.7	14255.9	10338.7	7638.47	6255.21	5112.87
novel3120	15.1264	3.69946	0.957925	3.86195	0.000112484	0.00854829	2.31755	0	4.03265	26.3176	22.6704	35.4202
novel3415	2751.89	-1.13441	0.293957	-3.85912	0.000113798	0.00861153	3205.18	4367.01	3771.53	2235.18	1644.96	1287.48
gene_Ani007240	125.248	-1.56343	0.405663	-3.85403	0.000116191	0.00871869	120.513	243.255	197.6	76.2304	65.2907	48.5998
gene_Ani010432	180.978	1.00055	0.260015	3.84806	0.000119059	0.00882269	120.513	101.935	139.126	247.749	229.424	247.118
gene_Ani004509	41.1562	2.33014	0.605381	3.84904	0.000118581	0.00882269	10.429	8.1085	22.1796	48.0978	62.5702	95.5522
gene_Ani011431	103.659	1.73006	0.449764	3.84659	0.000119774	0.00883906	31.287	52.1261	60.4897	102.548	169.574	205.932
gene_Ani032186	544.051	-1.05834	0.275291	-3.84442	0.000120836	0.00884429	586.341	750.615	868.028	402.932	367.26	289.128
gene_Ani028485	44.0765	2.54158	0.660958	3.8453	0.000120405	0.00884429	11.5878	5.79178	21.1714	49.9128	59.8498	116.145
novel3419	43.8643	2.20265	0.575274	3.82888	0.000128729	0.00938359	13.9053	23.1671	10.0816	42.6527	85.2406	88.1387
gene_Ani011444	1069.55	-1.76074	0.460413	-3.82427	0.00013116	0.0094072	1215.56	2436.02	1303.55	260.454	700.061	501.649
gene_Ani025879	128.247	1.1102	0.290234	3.82518	0.000130675	0.0094072	64.8915	85.7184	92.7509	182.408	173.202	170.511
gene_Ani016216	323.12	1.00727	0.263472	3.82308	0.000131793	0.00941474	201.627	240.938	201.632	350.297	506.003	438.222
gene_Ani015237	89.3707	2.28579	0.598048	3.82208	0.00013233	0.00941545	30.1282	10.4252	50.4081	100.733	164.133	180.396
gene_Ani009724	725.953	1.43464	0.376037	3.81514	0.000136104	0.00964554	243.343	467.976	464.763	1083.56	760.817	1335.26
gene_Ani023027	40.8205	2.69513	0.708947	3.8016	0.000143766	0.0101438	11.5878	6.95014	14.1143	38.1152	129.674	44.4812
gene_Ani026496	1112.78	-1.14114	0.300398	-3.79875	0.000145427	0.0101593	1467.01	1994.69	1132.17	727.819	772.606	582.374
gene_Ani001034	2452.87	1.98084	0.522008	3.79466	0.000147845	0.0102738	1206.29	1255.66	513.155	6699.2	2626.14	2416.81
gene_Ani010196	61.9875	1.63044	0.430579	3.78663	0.000152702	0.0105702	32.4458	31.2756	27.2204	70.7854	82.5201	127.678
gene_Ani019994	104.337	1.3907	0.367374	3.78553	0.000153381	0.0105762	46.3511	47.4926	78.6366	133.403	149.624	170.511
gene_Ani004282	36.5563	3.22421	0.852153	3.78361	0.000154572	0.0106173	13.9053	2.31671	5.04081	121.606	34.459	42.01
gene_Ani003020	753.073	1.4009	0.372986	3.75591	0.000172712	0.0117727	479.734	391.525	369.995	616.196	1388.33	1272.66
gene_Ani000405	350.553	1.80392	0.481469	3.74671	0.00017917	0.0121665	147.165	158.695	162.314	763.212	652	219.935
gene_Ani031174	4018.68	-1.12826	0.301906	-3.73712	0.00018614	0.012592	4844.85	6106.86	5592.28	2819.62	1686.68	3061.79
gene_Ani013116	3769.69	-2.02797	0.542865	-3.73569	0.0001872	0.0126159	2531.93	9506.64	6125.59	2321.4	1204.25	928.339
gene_Ani007367	154.667	1.15997	0.310911	3.73088	0.000190814	0.0127155	84.5907	89.1935	112.914	168.796	230.331	242.175
gene_Ani023508	31.1076	2.78017	0.745966	3.72694	0.000193817	0.0128676	3.47633	6.95014	13.1061	25.4101	73.452	64.2506
gene_Ani021861	505.88	2.33401	0.626461	3.7257	0.000194775	0.0128833	142.53	312.756	47.3836	1165.24	611.193	756.181
gene_Ani028491	292.288	1.02486	0.275265	3.72317	0.000196738	0.0129191	212.056	144.795	220.787	358.464	409.88	407.744
gene_Ani006381	341.173	2.56647	0.689397	3.72277	0.000197048	0.0129191	75.3205	72.9765	147.192	117.068	892.306	742.177
gene_Ani031023	142.276	2.65754	0.71412	3.72142	0.000198108	0.0129191	39.3984	45.1759	32.2612	60.8028	500.562	175.454
gene_Ani018728	519.855	1.41266	0.379887	3.71862	0.000200312	0.0130086	225.962	195.762	429.477	695.149	677.391	895.39
gene_Ani006442	106.034	2.97663	0.801107	3.71564	0.000202687	0.0131152	15.0641	6.95014	49.3999	72.6004	328.267	163.921
gene_Ani016564	74.6475	1.6456	0.44312	3.71367	0.000204278	0.0131704	49.8274	34.7507	24.1959	100.733	93.4019	144.976
gene_Ani005575	390.675	-1.28964	0.347825	-3.70772	0.000209135	0.0133391	565.483	718.181	380.077	176.056	271.138	233.114
gene_Ani006392	75.1064	-1.72789	0.467421	-3.69665	0.000218467	0.0138355	104.29	140.161	101.824	41.7452	18.1363	44.4812
gene_Ani009852	3208.53	-1.70167	0.460542	-3.69493	0.000219944	0.0138798	4851.8	5768.62	4104.23	626.178	1771.01	2129.33
gene_Ani030236	1030.37	1.16602	0.315718	3.69324	0.000221411	0.0139232	473.94	707.756	723.86	1104.43	1834.49	1337.73
gene_Ani023714	80.0161	-1.47871	0.400977	-3.68776	0.000226237	0.0140045	123.989	96.1436	133.077	58.0803	31.7385	37.0677
gene_Ani003467	655.543	-1.39403	0.377892	-3.68897	0.000225164	0.0140045	720.759	1068.01	1060.59	227.784	344.59	511.534
gene_Ani012198	103.375	1.26142	0.342096	3.68732	0.000226625	0.0140045	47.5099	69.5014	65.5305	137.941	125.14	174.63
gene_Ani019893	74.9708	-1.63891	0.444372	-3.68816	0.000225884	0.0140045	83.432	147.111	109.89	28.1327	50.7816	30.4779
gene_Ani007918	1004.1	1.3251	0.359745	3.68344	0.000230111	0.0141709	438.018	662.58	618.003	889.355	1580.58	1836.09
gene_Ani011391	504.308	-2.47846	0.674922	-3.67222	0.000240452	0.0147063	1381.26	200.396	983.966	111.623	100.656	247.942
novel3659	399.612	-2.75857	0.751747	-3.66955	0.00024298	0.0148102	1192.38	127.419	769.228	134.311	41.7135	132.62
gene_Ani026217	313.709	2.36572	0.646392	3.65988	0.000252334	0.0151732	127.465	61.3929	116.947	128.866	794.37	653.215
gene_Ani025645	142.249	1.13448	0.310427	3.65458	0.000257606	0.0154382	79.9556	81.085	105.857	198.744	160.506	227.348
gene_Ani007666	56.3869	1.93894	0.530707	3.6535	0.000258692	0.0154515	30.1282	20.8504	19.1551	58.0803	72.5452	137.562
gene_Ani005118	1413.57	-1.48111	0.405604	-3.65162	0.00026059	0.0155129	1044.06	2996.67	2203.84	722.374	733.613	780.892
gene_Ani026393	297.123	-1.04382	0.285988	-3.64986	0.000262379	0.0155675	406.731	361.407	432.502	151.553	185.897	244.647
gene_Ani001565	133.381	1.03693	0.284397	3.64608	0.000266271	0.0156942	91.5434	97.302	73.5958	195.114	180.456	162.274
gene_Ani012935	269.772	1.47351	0.404624	3.64168	0.000270867	0.0158604	117.036	147.111	164.33	222.339	439.805	528.008
gene_Ani015321	1180.38	-3.17041	0.871107	-3.63952	0.000273148	0.0159417	1752.07	154.061	4468.17	151.553	211.288	345.141
gene_Ani022534	211.296	1.20423	0.331058	3.63752	0.000275281	0.0160138	139.053	121.627	122.996	401.117	245.747	237.233
gene_Ani028876	921.714	1.18343	0.325473	3.63603	0.000276868	0.0160157	395.143	699.648	595.824	1265.06	1002.94	1571.67
gene_Ani026031	649.919	-1.10482	0.304706	-3.62587	0.000287989	0.0165735	918.91	730.923	1012.19	363.909	328.267	545.307
gene_Ani016721	263.519	-1.71032	0.471771	-3.62531	0.000288615	0.0165735	636.169	353.299	221.796	111.623	94.3087	163.921
gene_Ani001919	147.831	-3.89783	1.07543	-3.62445	0.000289575	0.0165754	67.2091	30.1173	733.942	18.1501	5.44089	32.1253
gene_Ani015213	23.525	2.17316	0.599915	3.62245	0.00029183	0.016598	6.95266	12.7419	6.04897	36.3002	36.2726	42.8338
novel5261	1623.79	1.01349	0.27976	3.62271	0.00029153	0.016598	920.069	1374.97	932.55	2555.53	1824.51	2135.1
gene_Ani005761	140.866	1.74286	0.481491	3.61971	0.000294936	0.0167214	83.432	39.3841	71.5795	119.791	257.535	273.477
novel1726	71.2215	-1.643	0.454058	-3.61849	0.000296326	0.0167471	103.131	129.736	90.7346	51.7278	28.1113	23.8881
gene_Ani032113	441.73	-1.49241	0.412584	-3.61722	0.000297784	0.0167764	483.21	824.75	647.24	340.314	214.008	140.857
gene_Ani025631	147.526	1.29307	0.357905	3.61288	0.00030282	0.0170065	115.878	59.0762	81.6611	184.224	210.381	233.938
gene_Ani020231	2106.11	1.00469	0.278416	3.60859	0.000307863	0.0172355	1108.95	1476.91	1617.09	2384.92	2537.27	3511.54
gene_Ani006195	1163.51	-3.17023	0.879663	-3.60392	0.000313457	0.0174938	911.958	230.513	5140.62	176.056	175.922	345.965
gene_Ani001118	71.689	1.2774	0.354664	3.60173	0.000316112	0.0175324	42.8748	39.3841	43.351	113.438	80.7065	110.379
gene_Ani008496	64.8554	-1.63769	0.454655	-3.60205	0.000315716	0.0175324	59.0976	104.252	131.061	34.4852	28.1113	32.1253
gene_Ani012275	132.789	2.23971	0.622527	3.59777	0.000320953	0.0177458	31.287	28.9589	78.6366	304.922	264.79	88.1387
gene_Ani003081	547.648	1.08434	0.301467	3.59688	0.000322056	0.0177519	468.146	258.314	326.645	758.674	796.183	677.927
gene_Ani010863	142.41	1.15909	0.322535	3.59367	0.000326051	0.0178071	89.2258	74.1348	100.816	181.501	164.133	244.647
novel3139	142.776	1.89419	0.527007	3.59425	0.00032533	0.0178071	74.1617	26.6422	80.653	172.426	174.108	328.667
gene_Ani023920	19.1234	2.91088	0.810957	3.58944	0.000331386	0.0179885	2.31755	9.26686	2.01632	27.2251	33.5521	40.3626
gene_Ani013431	62.9277	2.17449	0.605985	3.58836	0.000332769	0.0180088	16.2229	30.1173	22.1796	45.3752	99.7496	163.921
gene_Ani005121	65.1461	-3.13423	0.873646	-3.58753	0.00033383	0.0180117	83.432	243.255	24.1959	23.5951	8.16133	8.23726
gene_Ani026361	21.0954	2.77911	0.776033	3.58118	0.000342046	0.0183994	2.31755	3.47507	10.0816	25.4101	40.8067	44.4812
novel2020	94.4679	-1.54865	0.433762	-3.57027	0.000356616	0.0190113	144.847	111.202	166.347	28.1327	64.3838	51.8947
gene_Ani022076	19.7938	5.08631	1.42604	3.56674	0.000361451	0.0192118	3.47633	0	0	6.35253	47.1544	61.7795
gene_Ani004134	1440.33	-1.23915	0.34751	-3.56579	0.000362763	0.0192243	1473.96	3019.84	1576.77	862.13	818.854	890.448
gene_Ani014446	12888.4	-1.00812	0.282883	-3.56373	0.000365618	0.0192506	18231	18059.9	15359.3	5931.45	9668.46	10079.9
novel1919	124.463	2.03752	0.571962	3.56233	0.000367572	0.0192506	61.4152	40.5425	44.3591	77.1379	326.453	196.871
gene_Ani010822	352.005	1.84166	0.51697	3.56241	0.00036746	0.0192506	241.026	77.6099	142.151	300.384	664.695	686.164
gene_Ani009956	231.561	-1.60919	0.452158	-3.55891	0.000372399	0.0193334	443.812	363.724	238.934	62.6178	164.133	116.145
novel4895	1477.35	-1.3472	0.378505	-3.55925	0.000371913	0.0193334	2064.94	2981.61	1316.66	1043.63	648.372	808.899
novel2429	3812.52	-1.2018	0.338279	-3.5527	0.000381297	0.0197379	4643.22	6207.63	5093.23	1471.97	2339.58	3119.45
gene_Ani006288	1287.63	-1.11341	0.313761	-3.54859	0.000387296	0.0199905	2003.53	1893.91	1386.22	1095.36	673.763	672.984
gene_Ani004098	52.5162	-1.48878	0.419892	-3.54563	0.000391678	0.0199964	71.8442	63.7096	96.7836	25.4101	23.5772	33.7728
gene_Ani021671	79.5609	1.89128	0.533137	3.54745	0.000388973	0.0199964	34.7633	31.2756	35.2857	62.6178	202.22	111.203
gene_Ani001869	143.144	1.50936	0.425671	3.54583	0.000391372	0.0199964	46.3511	113.519	63.5142	177.871	247.56	210.05
gene_Ani001484	73.4814	2.07203	0.584413	3.54549	0.000391888	0.0199964	22.0168	23.1671	39.3183	204.189	69.8247	82.3726
gene_Ani023934	116.341	1.20868	0.341019	3.54433	0.000393616	0.0200273	69.5266	71.8181	69.5632	121.606	159.599	205.932
novel2875	314.197	1.46926	0.415013	3.54027	0.000399711	0.0202796	230.597	185.337	84.6856	455.567	519.605	409.392
gene_Ani010510	1181.01	-3.28925	0.929433	-3.53899	0.000401663	0.020321	183.087	4804.86	1440.66	134.311	99.7496	423.395
gene_Ani009693	555.069	1.45264	0.41071	3.5369	0.000404848	0.0203285	411.366	305.806	174.412	555.393	921.324	962.112
gene_Ani022295	12.5789	3.37568	0.958154	3.52311	0.000426517	0.021277	1.15878	3.47507	2.01632	12.7051	28.1113	28.0067
gene_Ani027243	174.615	1.93722	0.550262	3.52054	0.000430664	0.0213873	63.7327	27.8006	125.012	213.264	315.572	302.307
novel5846	94.8028	-2.15222	0.612113	-3.51606	0.000438009	0.0216088	140.212	244.413	79.6448	37.2077	51.6884	15.6508
gene_Ani004397	106.053	1.89228	0.538839	3.51178	0.000445116	0.0218388	31.287	27.8006	75.6122	113.438	155.065	233.114
gene_Ani007116	1908.52	1.29589	0.369333	3.50871	0.000450278	0.0219713	754.364	1156.04	1403.36	3792.46	2101.09	2243.83
gene_Ani028509	75.4583	1.79857	0.513812	3.50044	0.000464489	0.0225416	27.8107	26.6422	46.3755	176.963	102.47	72.4879
gene_Ani004396	505.931	1.93063	0.552563	3.49396	0.000475918	0.0229474	243.343	70.6598	316.563	576.266	729.079	1099.67
gene_Ani005485	87.7278	2.67614	0.766187	3.4928	0.00047799	0.0229474	25.4931	9.26686	36.2938	43.5602	277.485	134.267
novel2583	29.8725	-1.74419	0.499315	-3.49316	0.000477338	0.0229474	57.9389	42.8592	37.302	13.6126	12.6954	14.8271
gene_Ani004937	74.1581	-4.69751	1.34737	-3.48644	0.000489495	0.0234367	53.3037	374.149	1.00816	7.26004	1.81363	7.41353
novel5812	30.5875	-2.91364	0.837102	-3.48063	0.000500245	0.0234771	37.0809	76.4516	48.3918	4.53752	15.4158	1.64745
gene_Ani003233	12695.2	-1.01356	0.291287	-3.4796	0.00050217	0.0234771	16375.8	19298.2	15265.6	11367.4	6923.53	6940.72
gene_Ani012019	47.1367	1.40077	0.402189	3.48286	0.000496084	0.0234771	31.287	24.3255	22.1796	72.6004	69.8247	62.6032
gene_Ani003856	1027.15	2.13482	0.613479	3.47986	0.000501672	0.0234771	581.706	333.607	227.845	3278.82	777.14	963.759
gene_Ani026974	165245	-1.31223	0.376949	-3.48118	0.000499204	0.0234771	305008	206508	195316	83402.4	62539.4	138698
gene_Ani033433	13.9288	-3.88195	1.11632	-3.47747	0.000506177	0.02348	10.429	17.3754	50.4081	3.63002	0.906815	0.823726
gene_Ani007256	173.186	-1.16334	0.334488	-3.47798	0.000505198	0.02348	214.374	318.548	185.502	107.993	118.793	93.9048
novel5771	93.9174	-1.24406	0.358247	-3.47262	0.000515401	0.023846	161.07	135.528	99.808	59.8953	46.2475	60.9557
gene_Ani019300	614.843	-1.0141	0.292434	-3.46779	0.000524758	0.0242161	812.303	976.495	678.493	482.793	432.551	306.426
gene_Ani008624	552.982	-1.92818	0.557183	-3.46058	0.000539016	0.0246828	1268.86	291.906	1066.64	180.593	323.733	186.162
gene_Ani024293	96.329	-1.33084	0.385581	-3.45152	0.000557438	0.0254611	90.3846	151.745	171.388	54.4503	49.8748	60.132
gene_Ani011468	115.736	1.74186	0.505285	3.44728	0.000566263	0.0257031	31.287	48.651	79.6448	133.403	137.836	263.592
gene_Ani032018	87.5152	1.17649	0.341317	3.4469	0.000567055	0.0257031	56.7801	59.0762	45.3673	103.456	145.09	115.322
gene_Ani008871	44.5744	1.8171	0.527393	3.44544	0.00057014	0.0257125	20.858	24.3255	14.1143	80.7679	41.7135	85.6675
gene_Ani013576	69.5592	3.06902	0.890598	3.44602	0.000568912	0.0257125	12.7465	10.4252	21.1714	13.6126	218.542	140.857
novel3458	538.942	-2.05223	0.595814	-3.44442	0.000572283	0.0257441	881.829	1072.64	651.273	87.1205	121.513	419.277
gene_Ani032930	1768.18	-1.17325	0.34124	-3.4382	0.000585586	0.0262105	2443.86	2761.52	2144.36	1419.34	1175.23	664.747
gene_Ani018513	65.4327	1.86244	0.542179	3.43511	0.000592317	0.0264455	30.1282	15.0586	39.3183	62.6178	107.911	137.562
novel4417	28.8579	-2.17333	0.633715	-3.4295	0.000604685	0.0266644	33.6045	48.651	59.4816	14.5201	4.53407	12.3559
gene_Ani028934	507.99	1.00338	0.292499	3.43036	0.000602776	0.0266644	385.873	274.531	353.865	862.13	568.573	602.967
gene_Ani007009	192.17	-1.50606	0.439736	-3.42492	0.000614978	0.0270515	315.187	180.704	356.889	124.328	58.943	116.969
gene_Ani018773	390.566	2.00815	0.588083	3.41473	0.000638445	0.0280147	154.117	147.111	165.339	164.258	782.581	929.987
gene_Ani002638	79.72	1.24397	0.364625	3.41165	0.000645701	0.0282637	47.5099	34.7507	59.4816	100.733	119.7	116.145
gene_Ani001693	103.024	2.77975	0.815024	3.41063	0.000648131	0.0283007	45.1923	25.4839	8.0653	89.843	375.421	74.1353
gene_Ani027420	415.044	-1.50954	0.443171	-3.40623	0.000658664	0.0286904	679.043	550.22	613.971	111.623	188.617	346.789
gene_Ani020993	36.1503	-3.41668	1.00411	-3.40271	0.000667207	0.0288792	13.9053	30.1173	154.249	3.63002	10.8818	4.11863
gene_Ani026190	63.0657	2.53317	0.744514	3.40245	0.000667849	0.0288792	24.3343	17.3754	14.1143	23.5951	161.413	137.562
gene_Ani018836	1181.33	-1.08276	0.318933	-3.39494	0.000686444	0.0294692	1057.96	2156.86	1599.95	765.027	781.674	726.526
gene_Ani033537	17.7718	2.44111	0.719409	3.39322	0.000690767	0.0295837	6.95266	4.63343	5.04081	20.8726	26.2976	42.8338
gene_Ani029532	447.595	-1.14151	0.336674	-3.39053	0.000697566	0.0298034	406.731	750.615	690.591	303.107	223.983	310.545
novel2440	4885.82	-1.20535	0.355966	-3.38613	0.000708858	0.0301779	7754.54	8314.69	4378.45	2294.17	3872.1	2701
gene_Ani011940	362.866	1.98928	0.587623	3.38529	0.000711023	0.0301779	152.959	137.844	147.192	303.107	1163.44	272.653
gene_Ani020319	378.399	1.02459	0.302886	3.38278	0.000717571	0.0303676	241.026	322.023	185.502	514.555	564.946	442.341
gene_Ani008321	373.723	1.42503	0.421694	3.3793	0.000726699	0.0306088	151.8	200.396	256.073	727.819	298.342	607.91
gene_Ani028886	104.834	-1.83449	0.542827	-3.37951	0.000726163	0.0306088	181.928	231.671	77.6285	61.7103	48.0612	28.0067
gene_Ani003835	213.188	1.21885	0.360837	3.37784	0.000730576	0.0306276	164.546	77.6099	142.151	290.402	276.578	327.843
gene_Ani012340	76.1651	-1.73754	0.514362	-3.37804	0.000730033	0.0306276	61.4152	177.229	112.914	28.1327	43.5271	33.7728
gene_Ani026761	185.314	1.83904	0.545197	3.37317	0.00074308	0.030653	53.3037	92.6686	96.7836	512.74	158.693	197.694
novel3672	18.0981	-3.48079	1.03122	-3.37541	0.00073707	0.030653	9.27022	59.0762	31.253	5.44503	2.72044	0.823726
gene_Ani026303	239.327	-1.11091	0.329404	-3.3725	0.000744884	0.030653	228.279	334.765	418.387	134.311	150.531	169.688
gene_Ani032902	37.0776	1.90855	0.565914	3.3725	0.000744884	0.030653	15.0641	10.4252	21.1714	39.9302	53.5021	82.3726
gene_Ani011634	38.3118	2.18102	0.645878	3.37684	0.000733247	0.030653	15.0641	9.26686	17.1388	28.1327	68.0111	92.2573
gene_Ani019422	38.2321	1.85103	0.549077	3.37116	0.000748522	0.0306602	16.2229	18.5337	15.1224	47.1903	41.7135	90.6099
gene_Ani008853	102.397	1.68121	0.498648	3.37154	0.00074748	0.0306602	49.8274	33.5924	62.506	91.658	138.743	238.057
gene_Ani031733	57.3191	2.45487	0.728921	3.36781	0.000757678	0.0309642	31.287	13.9003	8.0653	56.2653	58.943	175.454
gene_Ani022938	2227.97	-1.13531	0.337994	-3.35898	0.000782302	0.0317526	2624.63	3771.61	2789.58	1609.91	1685.77	886.329
gene_Ani008909	313.969	-1.1563	0.34438	-3.35763	0.000786135	0.0317638	349.951	423.959	526.261	265.899	150.531	167.216
gene_Ani009894	433.284	1.53335	0.456639	3.3579	0.000785383	0.0317638	179.61	144.795	342.775	418.36	613.007	901.156
gene_Ani006741	66.9431	1.43491	0.427624	3.35554	0.000792106	0.0319328	31.287	34.7507	42.3428	90.7505	70.7315	131.796
gene_Ani031217	494.9	-1.26941	0.378968	-3.34965	0.000809134	0.0325458	515.656	895.41	687.567	414.73	239.399	216.64
gene_Ani016170	548.499	-1.49783	0.447963	-3.34366	0.000826823	0.0329603	732.347	1093.49	604.897	173.333	233.051	453.873
gene_Ani013083	359.962	-1.01516	0.303573	-3.34406	0.000825632	0.0329603	487.845	422.8	534.326	167.888	260.256	286.657
gene_Ani022754	2662.7	1.22308	0.36642	3.33792	0.000844074	0.0335731	1677.91	1158.36	1954.83	2321.4	4104.24	4759.49
gene_Ani028758	312.248	-1.39858	0.419946	-3.33037	0.000867301	0.0337801	396.302	312.756	649.256	164.258	116.979	233.938
gene_Ani009459	324.597	1.2591	0.377833	3.33241	0.000860962	0.0337801	155.276	243.255	175.42	657.034	359.099	357.497
gene_Ani020852	14126.8	-1.00903	0.303005	-3.33009	0.000868193	0.0337801	18636.6	16872.6	21116	11202.2	6197.17	10736.4
gene_Ani027752	127.406	1.43795	0.431543	3.33211	0.000861912	0.0337801	93.8609	75.2932	37.302	151.553	210.381	196.047
gene_Ani020705	683.31	-1.10937	0.332761	-3.33384	0.000856557	0.0337801	968.738	1135.19	697.648	312.182	549.53	436.575
gene_Ani028987	542.683	1.51919	0.45603	3.33134	0.000864285	0.0337801	355.745	221.246	265.147	1182.48	845.151	386.328
gene_Ani012571	1421.92	-1.03075	0.309061	-3.3351	0.000852682	0.0337801	2096.23	2093.15	1538.46	1179.76	965.758	658.157
gene_Ani017710	92.6795	-1.16975	0.351339	-3.32942	0.000870276	0.0337875	119.354	112.361	153.241	43.5602	61.6634	65.8981
gene_Ani010167	758.02	-1.00348	0.301747	-3.32558	0.000882354	0.0341821	901.529	1142.14	991.023	344.852	572.2	596.378
gene_Ani017053	180.122	1.9954	0.600171	3.32472	0.000885072	0.0341958	56.7801	41.7008	117.955	114.346	354.565	395.389
gene_Ani015786	1567.65	1.47737	0.44442	3.32426	0.000886535	0.0341958	1108.95	750.615	626.069	1156.16	3313.5	2450.59
gene_Ani027390	407.972	1.16781	0.351417	3.32316	0.000890043	0.0342571	203.945	331.29	218.771	714.206	577.641	401.978
gene_Ani023919	159.515	1.46031	0.439751	3.32077	0.000897699	0.0344034	84.5907	70.6598	99.808	137.033	214.915	350.084
gene_Ani030980	43.0473	2.33216	0.702791	3.31843	0.000905246	0.0346184	19.6992	6.95014	16.1306	31.7627	63.477	120.264
gene_Ani020691	130.602	1.00889	0.304129	3.31731	0.000908884	0.0346832	82.2732	70.6598	106.865	186.946	161.413	175.454
gene_Ani016551	21.0394	2.85418	0.860842	3.31556	0.000914582	0.0348263	5.79389	3.47507	6.04897	15.4276	26.2976	69.193
gene_Ani000844	32.0562	2.40538	0.726304	3.31182	0.000926926	0.0351464	5.79389	11.5836	13.1061	27.2251	39.8998	94.7285
gene_Ani016999	528.275	-1.27762	0.386086	-3.30917	0.000935726	0.0353301	1024.36	518.944	700.673	244.119	426.203	255.355
gene_Ani027859	271.352	-1.30592	0.394797	-3.30783	0.000940223	0.035425	300.123	264.105	594.816	161.536	146.904	160.627
gene_Ani004087	273.269	1.10475	0.334475	3.30293	0.000956787	0.0358224	151.8	166.803	201.632	254.101	462.475	402.802
gene_Ani012356	383.385	1.43466	0.434625	3.30092	0.000963678	0.0360049	309.393	199.237	112.914	411.1	664.695	602.967
gene_Ani019680	108.881	2.17909	0.660564	3.29884	0.000970867	0.0361092	30.1282	24.3255	63.5142	68.0629	155.065	312.192
gene_Ani009602	100.544	-1.31199	0.397875	-3.29749	0.000975523	0.036145	106.607	136.686	186.51	58.9878	71.6384	42.8338
gene_Ani017995	578.041	2.2936	0.696402	3.2935	0.0009895	0.0365869	230.597	100.777	256.073	224.154	1835.39	821.255
gene_Ani001917	68.5946	-3.71772	1.12927	-3.29214	0.000994291	0.0366881	8.11144	33.5924	340.759	14.5201	6.3477	8.23726
gene_Ani020822	222.328	1.96896	0.598295	3.29095	0.0009985	0.0367338	69.5266	54.4428	147.192	137.033	403.533	522.242
gene_Ani005140	45.3941	1.89338	0.575387	3.29063	0.000999644	0.0367338	24.3343	8.1085	25.2041	53.5428	68.9179	92.2573
gene_Ani020631	308.367	1.26028	0.383636	3.2851	0.00101948	0.0370257	151.8	177.229	215.747	254.101	524.139	527.185
gene_Ani019045	3623.15	-1.32319	0.402703	-3.28577	0.00101704	0.0370257	3307.15	7726.24	4498.42	1435.67	2251.62	2519.78
gene_Ani033070	12.6095	3.64722	1.11009	3.28551	0.00101798	0.0370257	2.31755	2.31671	1.00816	40.8377	21.7636	7.41353
gene_Ani004664	33.5022	1.82649	0.556114	3.28437	0.0010221	0.0370257	12.7465	17.3754	14.1143	31.7627	69.8247	55.1896
novel2424	259.652	1.3641	0.415184	3.28554	0.00101787	0.0370257	151.8	89.1935	194.575	283.142	510.537	328.667
gene_Ani011608	150.75	-2.37349	0.724092	-3.27789	0.00104586	0.0377334	216.691	357.932	183.486	107.086	15.4158	23.8881
gene_Ani005634	221.112	1.31994	0.403491	3.27129	0.00107057	0.0384102	143.688	148.27	87.7101	228.691	449.78	268.535
novel2884	17.8521	-3.07093	0.939556	-3.26849	0.00108122	0.0384758	59.0976	10.4252	26.2122	5.44503	1.81363	4.11863
novel2441	187.651	1.56328	0.478298	3.26841	0.00108152	0.0384758	57.9389	122.786	103.841	195.114	436.178	210.05
gene_Ani033230	129.844	1.08688	0.333088	3.26303	0.00110227	0.0389406	73.003	92.6686	83.6775	137.033	222.17	170.511
gene_Ani031847	455.963	2.0337	0.623305	3.26277	0.00110331	0.0389406	300.123	180.704	56.4571	447.4	1167.07	584.022
gene_Ani022842	74.1777	-1.93081	0.591609	-3.26365	0.00109987	0.0389406	48.6686	189.971	113.922	40.8377	24.484	27.183
novel4915	162.186	1.40875	0.431873	3.26195	0.00110649	0.0389761	89.2258	114.677	62.506	224.154	330.987	151.566
novel4296	36.87	1.93254	0.593052	3.25863	0.0011195	0.0390492	17.3817	9.26686	19.1551	38.1152	87.0542	50.2473
gene_Ani021862	575.092	2.18952	0.671711	3.25961	0.00111565	0.0390492	185.404	395	40.3265	1098.99	856.033	874.797
novel1525	1005.93	3.04821	0.935201	3.25942	0.0011164	0.0390492	91.5434	223.563	335.718	3706.25	1579.67	98.8471
novel4378	46.5384	1.79576	0.551516	3.25604	0.00112978	0.0393307	26.6519	20.8504	15.1224	60.8028	46.2475	109.556
gene_Ani003787	154.495	2.46515	0.757356	3.25495	0.00113413	0.0393817	19.6992	40.5425	81.6611	523.63	84.3338	177.101
gene_Ani012256	92.9902	1.89698	0.584836	3.2436	0.00118028	0.0406923	38.2396	23.1671	56.4571	115.253	245.747	79.0777
gene_Ani012859	1831.85	-1.27946	0.394811	-3.24069	0.00119241	0.0408739	1607.22	2932.96	3244.27	772.287	937.646	1496.71
gene_Ani012085	30.8309	-2.00767	0.619942	-3.23848	0.00120169	0.0410509	37.0809	55.6011	55.4489	19.0576	5.44089	12.3559
gene_Ani014426	89.2875	1.47428	0.455332	3.23782	0.00120447	0.0410509	57.9389	23.1671	60.4897	137.941	116.979	139.21
gene_Ani003469	322.587	-1.27826	0.394755	-3.23812	0.00120321	0.0410509	362.697	441.334	566.587	118.883	175.015	271.006
gene_Ani011425	46.0119	4.36324	1.34787	3.23715	0.00120729	0.0410686	1.15878	3.47507	8.0653	2.72251	237.585	23.0643
gene_Ani014961	266.414	-1.03303	0.319345	-3.23483	0.00121717	0.0413258	460.035	364.882	249.016	170.611	185.897	168.04
gene_Ani031789	320.81	-1.1606	0.358986	-3.23298	0.00122505	0.0415146	397.461	615.088	317.571	155.183	230.331	209.226
gene_Ani016730	81.2865	2.05756	0.636716	3.23153	0.00123131	0.0416004	37.0809	13.9003	43.351	54.4503	175.015	163.921
gene_Ani029922	60.1889	1.30773	0.406819	3.21452	0.00130665	0.0429604	25.4931	45.1759	33.2693	74.4154	97.936	84.8438
novel1489	177.958	1.55966	0.485041	3.21552	0.00130209	0.0429604	37.0809	135.528	97.7917	272.251	273.858	251.236
gene_Ani009190	599.533	1.03047	0.320566	3.21452	0.00130665	0.0429604	347.633	306.965	527.269	780.454	662.882	971.997
gene_Ani024544	125.702	1.106	0.34411	3.21409	0.00130861	0.0429604	108.925	66.0263	64.5224	180.593	158.693	175.454
gene_Ani015354	813.337	-1.10636	0.344356	-3.21286	0.00131422	0.0430654	1096.2	752.932	1483.01	603.491	399.905	544.483
gene_Ani010709	49.6899	2.39512	0.746282	3.2094	0.00133013	0.0433503	8.11144	6.95014	32.2612	43.5602	113.352	93.9048
gene_Ani000913	28.8067	1.98005	0.617409	3.20704	0.0013411	0.043626	12.7465	17.3754	5.04081	48.0978	51.6884	37.8914
gene_Ani017686	908.323	1.51371	0.472089	3.20641	0.00134401	0.0436412	413.683	479.56	520.212	2365.87	756.283	914.336
gene_Ani014185	1456.25	-1.43249	0.446903	-3.20536	0.00134892	0.0437213	965.261	2732.56	2677.68	729.634	635.677	996.709
gene_Ani004391	192.918	1.01758	0.317699	3.20298	0.00136014	0.0438462	100.814	152.903	129.045	204.189	266.604	303.955
gene_Ani029606	720.034	1.32813	0.414623	3.20323	0.00135894	0.0438462	278.107	289.589	662.362	894.8	981.173	1214.17
gene_Ani024042	1209.75	-1.8947	0.591478	-3.20334	0.00135844	0.0438462	933.974	1634.44	3151.51	461.92	854.219	222.406
gene_Ani000694	1045.28	1.02791	0.321491	3.19732	0.0013871	0.0443947	806.509	828.225	429.477	1442.93	1313.97	1450.58
gene_Ani010059	277.447	-1.78265	0.557472	-3.19774	0.00138509	0.0443947	553.895	335.924	400.24	57.1728	84.3338	233.114
gene_Ani005878	243.603	1.37079	0.428885	3.19616	0.00139268	0.0444936	148.323	110.044	149.208	188.761	363.633	501.649
gene_Ani003259	5619.1	-2.04645	0.641036	-3.19242	0.00141087	0.0449943	13500.9	5710.7	7932.22	510.018	2631.58	3429.17
gene_Ani021196	36.1594	-1.76672	0.553831	-3.18999	0.00142276	0.0452612	63.7327	48.651	55.4489	14.5201	9.06815	25.5355
novel2460	594.379	-1.16564	0.365612	-3.1882	0.00143163	0.0454129	1002.34	835.175	629.093	500.943	358.192	240.528
gene_Ani022340	212.399	-1.40792	0.441716	-3.18737	0.00143571	0.0454616	195.833	458.709	271.196	79.8604	119.7	149.094
gene_Ani012680	870.446	-1.32288	0.415315	-3.18523	0.00144637	0.045718	1035.95	981.128	1713.88	754.137	345.496	392.094
gene_Ani031072	137.053	-1.04832	0.329486	-3.18168	0.00146423	0.0457963	141.371	173.754	238.934	94.3805	90.6815	83.1963
gene_Ani015677	368.906	1.26023	0.396073	3.18182	0.00146351	0.0457963	202.786	269.897	179.453	299.477	574.014	687.811
novel4471	18.2612	-4.06454	1.27667	-3.1837	0.00145405	0.0457963	90.3846	6.95014	6.04897	2.72251	1.81363	1.64745
gene_Ani002602	31.0849	-2.24145	0.704281	-3.1826	0.00145958	0.0457963	52.145	55.6011	46.3755	8.16754	3.62726	20.5932
gene_Ani013361	1661.36	2.33555	0.733937	3.18222	0.00146151	0.0457963	282.742	469.135	896.256	473.718	4606.62	3239.71
gene_Ani018807	260.145	1.18717	0.373409	3.17927	0.00147649	0.046099	142.53	130.894	202.641	232.321	430.737	421.748
gene_Ani030038	483.458	1.38881	0.437364	3.17541	0.00149625	0.0466345	231.755	217.771	351.849	997.348	367.26	734.764
gene_Ani030344	84.2148	-1.51905	0.478951	-3.17163	0.00151587	0.047	136.736	122.786	114.93	36.3002	69.8247	24.7118
gene_Ani017048	62.3817	2.05767	0.649492	3.16812	0.00153429	0.0472428	10.429	17.3754	44.3591	73.5079	148.718	79.9014
gene_Ani021739	189.607	-1.30652	0.41254	-3.167	0.00154018	0.0472613	298.964	202.712	308.498	61.7103	131.488	134.267
gene_Ani020900	137.114	-1.04163	0.329141	-3.1647	0.00155243	0.0475556	194.675	149.428	209.698	79.8604	76.1724	112.85
gene_Ani000382	883.204	1.36994	0.433337	3.16136	0.00157032	0.0479392	410.207	264.105	803.505	1233.3	1411	1177.1
gene_Ani000143	12.0832	-3.22263	1.02183	-3.15377	0.00161174	0.0486779	6.95266	39.3841	19.1551	2.72251	1.81363	2.47118
novel3588	661.688	2.85657	0.905757	3.1538	0.00161161	0.0486779	121.672	304.648	55.4489	1736.96	1655.84	95.5522
novel6000	64.2531	2.24337	0.711722	3.15203	0.00162142	0.0488311	46.3511	15.0586	6.04897	126.143	89.7747	102.142
novel3866	360.313	1.8113	0.574892	3.15069	0.00162887	0.0489729	207.421	186.495	85.6938	236.859	959.41	485.998
gene_Ani012546	317.614	2.00965	0.638186	3.149	0.0016383	0.0491737	68.3678	92.6686	217.763	202.374	889.585	434.927
gene_Ani017337	946.966	-1.1893	0.377919	-3.14697	0.00164973	0.0494339	1645.46	1244.08	1060.59	441.955	428.923	860.794
gene_Ani003210	39.35	-1.4249	0.453009	-3.14543	0.00165846	0.049529	49.8274	55.6011	66.5387	16.3351	27.2044	20.5932
gene_Ani026953	651.568	-1.08696	0.345562	-3.14549	0.00165806	0.049529	757.84	1008.93	891.215	600.768	304.69	345.965
gene_Ani003424	23.4392	2.52378	0.803003	3.14293	0.00167265	0.0495591	6.95266	5.79178	8.0653	12.7051	45.3407	61.7795
gene_Ani010772	43.6644	1.86779	0.594306	3.14281	0.00167334	0.0495591	18.5404	10.4252	27.2204	42.6527	63.477	99.6709
gene_Ani029008	636.719	4.97054	1.58094	3.14404	0.0016663	0.0495591	90.3846	19.6921	8.0653	760.489	2914.5	27.183
gene_Ani001497	215.565	1.24824	0.397277	3.14199	0.00167804	0.049616	76.4793	114.677	191.551	303.107	311.037	296.541
gene_Ani029257	1555.94	-1.69865	0.541018	-3.13973	0.00169104	0.0497539	3766.03	727.448	2643.4	769.564	746.308	682.869
gene_Ani018002	8256.57	-1.26088	0.401978	-3.13669	0.00170867	0.0497799	12797.5	14587.2	7569.28	3356.86	4076.13	7152.41

## Sheet: Table 3
Row.names	baseMean	log2FoldChange	lfcSE	stat	pvalue	padj	3h_1H	3h_2H	3h_3H	0h_1H	0h_2H	0h_3H
gene_Ani006393	213.343	-4.3281	0.375878	-11.5146	1.11335e-30	1.94145e-26	320.266	542.334	356.788	16.0595	22.5158	22.0935
gene_Ani027613	12686.2	-2.79535	0.259077	-10.7896	3.85257e-27	3.35906e-23	26735.7	21011.7	18785.8	3010.69	3912.13	2661.41
gene_Ani009324	945.098	1.85884	0.178644	10.4053	2.34546e-25	1.36334e-21	414.771	381.126	429.66	1588.95	1389.42	1466.67
gene_Ani033313	2037.13	-1.76094	0.189176	-9.30846	1.29698e-20	5.65419e-17	3446.8	3012.19	2979.23	1037.26	840.592	906.682
gene_Ani003232	668.939	-1.96118	0.212827	-9.21491	3.11539e-20	1.08652e-16	1149.81	945.353	1098.76	266.399	244.86	308.459
novel5250	238.108	11.236	1.2933	8.68783	3.69443e-18	1.07372e-14	0	0	0	536.577	674.537	217.536
gene_Ani018811	1177.57	-1.9807	0.233746	-8.47375	2.37615e-17	5.91933e-14	1848.1	1760.35	2029.05	386.373	466.266	575.28
gene_Ani005121	258.815	-5.19005	0.628351	-8.2598	1.45921e-16	2.8273e-13	840.043	219.919	451.427	24.5616	8.44344	8.49748
gene_Ani016721	530.274	-2.86804	0.346945	-8.26656	1.37883e-16	2.8273e-13	1190.5	935.402	672.881	116.195	97.5687	169.1
gene_Ani030784	996.389	-2.38654	0.292318	-8.1642	3.23567e-16	5.64236e-13	2034.48	1127.46	1856.81	308.91	331.171	319.505
gene_Ani020843	1998.14	-2.86215	0.354384	-8.07642	6.66943e-16	1.01125e-12	3646.31	3239.08	3654	282.459	688.61	478.408
gene_Ani033107	193.195	2.89235	0.358352	8.07124	6.95891e-16	1.01125e-12	40.6896	38.8092	57.7296	267.344	306.778	447.817
gene_Ani020344	443.33	-2.49213	0.315746	-7.89285	2.95368e-15	3.52778e-12	807.229	680.654	770.359	138.868	174.498	88.3738
gene_Ani021647	164.07	-3.74015	0.473085	-7.90587	2.66076e-15	3.52778e-12	178.509	405.009	332.182	17.9489	33.7738	16.995
gene_Ani003479	760.574	-1.67693	0.212553	-7.88948	3.03457e-15	3.52778e-12	1122.25	1109.55	1244.5	302.297	402.471	382.387
gene_Ani026898	2337.02	-2.61123	0.335321	-7.78725	6.84843e-15	7.46394e-12	4475.86	2956.47	4617.42	692.449	840.592	439.32
gene_Ani026906	244.053	6.95647	0.896571	7.75898	8.56173e-15	8.78232e-12	3.9377	3.98043	3.78555	60.4594	489.72	902.433
gene_Ani005458	1022.92	-5.47411	0.72731	-7.52652	5.21122e-14	5.04851e-11	2138.17	722.448	3142.01	8.5021	51.5988	74.7779
gene_Ani011786	1562.35	-1.87256	0.249713	-7.49884	6.4386e-14	5.90928e-11	2881.09	1905.63	2577.01	623.488	622.938	763.924
gene_Ani008377	718.939	-1.60213	0.214125	-7.48222	7.30792e-14	6.06836e-11	1063.18	1033.92	1147.97	356.144	301.149	411.278
gene_Ani002943	96.1198	2.81659	0.376133	7.48826	6.97911e-14	6.06836e-11	32.8142	18.9071	20.8205	142.646	175.436	186.095
gene_Ani031891	157.886	-2.36544	0.316988	-7.46222	8.50765e-14	6.45028e-11	248.075	259.723	285.809	38.7318	47.8462	67.1301
gene_Ani005303	2684.95	-1.42171	0.190452	-7.46495	8.33342e-14	6.45028e-11	4156.9	3345.55	4228.46	1529.43	1471.04	1378.29
gene_Ani018836	2017.36	-2.04981	0.277642	-7.38292	1.54858e-13	1.12517e-10	3855.01	2234.02	3660.63	796.364	808.694	749.478
gene_Ani010881	248.166	-6.57746	0.900376	-7.30524	2.76772e-13	1.93054e-10	53.8153	621.943	797.804	1.88936	8.44344	5.09849
gene_Ani016134	1529.63	-1.96006	0.270089	-7.25707	3.95555e-13	2.65296e-10	2689.45	2298.7	2312.97	563.028	819.952	493.704
gene_Ani018973	760.778	-2.05703	0.289093	-7.11546	1.11536e-12	7.2036e-10	1580.33	955.304	1145.13	291.906	249.551	342.449
gene_Ani028991	3913.89	-1.7734	0.251613	-7.04813	1.81336e-12	1.12934e-09	7212.56	5943.78	5013.01	1588	1585.49	2140.52
gene_Ani023576	11444.3	-2.37531	0.337787	-7.03198	2.03627e-12	1.22443e-09	28316	14391.3	14863	4001.66	3943.09	3150.87
gene_Ani022705	741.936	-2.10121	0.299845	-7.00767	2.42319e-12	1.40852e-09	998.864	1122.48	1488.67	347.642	210.148	283.816
gene_Ani018902	609.644	-3.02815	0.43509	-6.95983	3.4069e-12	1.91643e-09	570.967	1690.69	996.546	132.255	159.487	107.918
gene_Ani018977	170.478	1.8827	0.274474	6.85929	6.92032e-12	3.77114e-09	68.2535	82.594	67.1935	286.237	227.973	290.614
gene_Ani012457	5687.04	-2.65203	0.387896	-6.83697	8.08856e-12	4.27419e-09	5006.13	12996.1	11436.1	1800.56	1516.07	1367.25
gene_Ani015379	339.926	1.63068	0.240909	6.76884	1.29816e-11	6.65804e-09	181.134	179.119	138.173	548.858	538.504	453.766
gene_Ani014275	4625.91	-1.79237	0.268767	-6.66884	2.57842e-11	1.28464e-08	9139.41	6596.57	5802.3	1813.78	1957	2446.43
gene_Ani021321	47.3628	8.9056	1.33987	6.64662	2.99906e-11	1.45271e-08	0	0	0	122.808	116.332	45.0367
gene_Ani011124	622.78	-1.13958	0.171806	-6.63296	3.29032e-11	1.55072e-08	822.98	846.837	900.014	405.267	380.893	380.687
gene_Ani011138	1275.89	-3.80213	0.576027	-6.60062	4.0945e-11	1.83077e-08	1946.54	868.729	4327.83	231.446	175.436	105.369
gene_Ani008513	1269.68	-1.64764	0.249554	-6.60233	4.04754e-11	1.83077e-08	2136.86	1596.15	2042.3	652.773	490.658	699.343
novel1719	46.7483	8.88721	1.3481	6.59242	4.32725e-11	1.88646e-08	0	0	0	57.6254	155.735	67.1301
gene_Ani032301	912.127	2.11283	0.321283	6.57624	4.82507e-11	2.05219e-08	452.836	322.415	253.632	1202.58	1861.31	1379.99
gene_Ani002789	1699.69	-2.56654	0.391995	-6.54738	5.85556e-11	2.43117e-08	3501.93	3279.88	1943.88	407.156	339.614	725.685
gene_Ani011743	713.792	-1.56356	0.241788	-6.46668	1.0018e-10	4.06264e-08	1267.94	911.519	1021.15	307.02	389.337	385.786
novel3609	59.3915	-4.18813	0.652825	-6.4154	1.40451e-10	5.56631e-08	119.444	126.379	91.7995	7.55742	10.3198	0.849748
gene_Ani033075	1322.01	1.0388	0.163714	6.34522	2.22102e-10	8.60668e-08	882.045	814.993	900.014	1710.81	1740.29	1883.89
novel4895	1774.1	-1.63564	0.258997	-6.31528	2.69679e-10	1.02232e-07	2900.77	2379.3	2772.91	1086.38	670.785	834.453
gene_Ani007930	3370.19	-1.80125	0.2884	-6.24565	4.22029e-10	1.5332e-07	4181.84	4403.35	7127.24	1656.97	1343.45	1508.3
gene_Ani028702	6435.47	-1.69552	0.271852	-6.23691	4.46296e-10	1.58827e-07	12483.8	7257.32	9762.93	3386.67	2721.6	3000.46
gene_Ani006297	641.679	-1.23653	0.198707	-6.22287	4.88128e-10	1.70239e-07	990.989	796.086	916.103	409.99	371.511	365.392
gene_Ani021342	69.8726	9.46802	1.52271	6.21786	5.03976e-10	1.7232e-07	0	0	0	46.2892	44.0935	328.853
gene_Ani032018	73.7712	2.49861	0.405697	6.15881	7.32941e-10	2.45789e-07	14.4382	25.8728	25.5525	107.693	150.106	118.965
gene_Ani033521	175.733	-2.83221	0.461567	-6.13606	8.45932e-10	2.78328e-07	332.08	429.887	162.779	31.1744	44.0935	54.3839
gene_Ani018213	282.536	-2.03822	0.334877	-6.08646	1.15432e-09	3.65981e-07	374.082	348.288	640.704	110.527	115.394	106.219
gene_Ani023850	897.59	-1.6477	0.27065	-6.08792	1.14385e-09	3.65981e-07	1642.02	1086.66	1354.28	350.476	500.039	452.066
gene_Ani010831	606.249	-2.05731	0.339367	-6.06218	1.34288e-09	4.18164e-07	980.488	797.082	1155.54	152.093	242.984	309.308
gene_Ani015761	2411.52	-1.31209	0.217823	-6.02366	1.7052e-09	5.2167e-07	3606.94	3044.04	3664.41	1246.03	1260.89	1646.81
gene_Ani014584	26513.2	-1.05441	0.17563	-6.0036	1.92985e-09	5.75109e-07	40452	32370.9	34555.4	17281	16618.6	17801.4
gene_Ani023844	885.192	-1.58348	0.264168	-5.99421	2.04477e-09	5.75109e-07	1195.75	1323.49	1463.11	487.454	325.542	515.797
gene_Ani020475	4184.64	-1.73458	0.289154	-5.99881	1.98769e-09	5.75109e-07	6740.03	5534.79	7031.66	2366.42	1328.43	2106.53
gene_Ani005870	518.905	-1.63773	0.272859	-6.00213	1.94748e-09	5.75109e-07	813.792	707.522	834.713	328.748	220.468	208.188
gene_Ani000657	376.536	-2.2012	0.36722	-5.99424	2.0444e-09	5.75109e-07	569.654	405.009	881.086	119.029	123.837	160.602
gene_Ani029352	8504.12	-2.05017	0.343324	-5.97152	2.35053e-09	6.50613e-07	10793.2	18964.8	11342.4	2595.98	4391.53	2936.73
gene_Ani018989	363.625	-1.61144	0.270406	-5.95932	2.53282e-09	6.90115e-07	685.16	433.867	525.245	176.655	167.931	192.893
gene_Ani010310	4135.39	-1.33185	0.223998	-5.94581	2.75101e-09	7.26851e-07	6789.91	4748.66	6219.66	2165.2	2573.37	2315.56
gene_Ani027854	1302.57	-1.62025	0.272473	-5.94645	2.74012e-09	7.26851e-07	2127.67	1552.37	2217.38	493.122	728.951	695.944
gene_Ani026385	12429.2	-1.61925	0.273911	-5.91158	3.38841e-09	8.81898e-07	19699	20506.2	16056.4	8010.87	4854.04	5448.59
gene_Ani004332	13193.7	-1.26671	0.214408	-5.90795	3.46392e-09	8.88291e-07	18130.5	18088.1	19701.9	7633.94	9217.42	6390.11
gene_Ani021339	52.7202	9.06179	1.53668	5.89701	3.70156e-09	9.35476e-07	0	0	0	42.5105	29.083	244.728
novel4408	41.5494	-3.2157	0.546582	-5.8833	4.02172e-09	1.00187e-06	77.4415	61.6967	86.1212	4.72339	6.56712	12.7462
gene_Ani028497	208.497	3.40129	0.578886	5.87557	4.2138e-09	1.03493e-06	35.4393	56.7212	16.0886	518.628	175.436	448.667
gene_Ani021461	2147.07	-1.21677	0.20777	-5.85635	4.7315e-09	1.14594e-06	3284.04	2635.05	3088.06	1346.17	1418.5	1110.62
gene_Ani030175	15280.5	-1.72089	0.296309	-5.80775	6.33169e-09	1.51249e-06	30521.1	19282.2	20540.4	8991.45	6007.04	6340.82
gene_Ani011302	1332.21	-1.33592	0.232173	-5.75401	8.71506e-09	2.02631e-06	2256.3	1704.62	1765.01	646.16	764.601	856.546
gene_Ani020056	1828.74	-1.72213	0.302515	-5.6927	1.25043e-08	2.86908e-06	1892.72	2837.05	3689.96	918.227	851.85	782.618
novel1960	487.186	2.44438	0.42972	5.68831	1.28303e-08	2.90564e-06	220.511	144.291	89.9068	557.36	1126.73	784.318
gene_Ani016974	820.776	-1.50952	0.265483	-5.68594	1.30093e-08	2.9084e-06	1586.89	982.172	1076.04	434.552	418.419	426.574
gene_Ani025407	353.442	-1.53521	0.270566	-5.67406	1.39456e-08	3.07828e-06	515.839	487.603	573.511	146.425	166.993	230.282
gene_Ani026937	1561.48	-1.53458	0.27073	-5.6683	1.44218e-08	3.1436e-06	2241.87	2431.05	2292.15	567.752	845.282	990.807
gene_Ani019827	56.4104	-4.24162	0.749174	-5.66173	1.49857e-08	3.18683e-06	97.13	41.7945	182.653	4.72339	2.81448	9.34723
novel2734	912.008	-5.23702	0.926121	-5.65479	1.56035e-08	3.27823e-06	3697.5	1560.33	72.8718	37.7871	61.9186	41.6377
gene_Ani008820	8250.58	-1.75991	0.311857	-5.64331	1.66809e-08	3.46288e-06	12739.8	10389.9	15089.2	4285.06	2499.26	4500.27
gene_Ani005336	3483.91	-1.16413	0.206861	-5.62758	1.82759e-08	3.74935e-06	4632.05	4611.33	5209.86	2144.42	2489.88	1815.91
gene_Ani019623	47731.5	-2.602	0.462762	-5.62277	1.87916e-08	3.78046e-06	92066.1	38948.5	114874	8281.05	17674	14545.1
gene_Ani022245	261.889	-1.65192	0.293899	-5.62072	1.90166e-08	3.78046e-06	290.077	419.936	481.711	121.863	120.085	137.659
gene_Ani027294	165.382	-1.50061	0.267931	-5.60075	2.13425e-08	4.18168e-06	228.387	232.855	271.613	100.136	85.3726	73.9281
gene_Ani016685	948.046	9.71323	1.73649	5.59361	2.22399e-08	4.23477e-06	3.9377	1.99022	0.946387	11.3361	1493.55	4176.51
gene_Ani030669	2475.69	-1.88318	0.336715	-5.59281	2.23419e-08	4.23477e-06	3488.8	4831.25	3366.3	666.943	1163.32	1337.5
gene_Ani004086	235.17	1.50771	0.269527	5.59391	2.22006e-08	4.23477e-06	129.944	136.33	101.263	291.906	364.944	386.636
gene_Ani022917	1050.14	-1.32859	0.238271	-5.57596	2.46168e-08	4.56667e-06	1861.22	1326.48	1319.26	614.985	634.196	544.689
gene_Ani031736	1553.03	-1.19161	0.213656	-5.57724	2.4437e-08	4.56667e-06	2325.87	2000.17	2154.92	1107.16	802.127	927.925
gene_Ani005586	3667.99	-1.21075	0.21873	-5.53534	3.10622e-08	5.70171e-06	5619.1	5089.98	4659.06	2493.95	2343.52	1802.32
gene_Ani032067	386.465	1.96992	0.356766	5.52159	3.35955e-08	6.03957e-06	131.257	195.041	144.797	502.569	874.365	470.761
gene_Ani011735	12291.1	-1.53137	0.277978	-5.50898	3.60923e-08	6.42222e-06	23905.8	13645.9	17240.3	5847.56	5972.33	7134.49
gene_Ani028359	870.841	-2.19359	0.399834	-5.48624	4.1057e-08	7.23185e-06	1621.02	1685.71	981.403	255.063	211.086	470.761
gene_Ani021451	980.394	-1.01082	0.184927	-5.46605	4.60185e-08	8.0247e-06	1370.32	1220	1341.03	635.768	719.569	595.674
gene_Ani019673	5808.91	-1.311	0.240525	-5.45057	5.02082e-08	8.66861e-06	8641.95	9921.23	6278.33	3268.59	3487.14	3256.24
gene_Ani010673	2793.72	-1.5393	0.282762	-5.44379	5.21596e-08	8.91725e-06	4415.48	4152.59	3903.85	1446.3	1001.02	1843.1
novel3644	161.298	-1.70617	0.314222	-5.42983	5.64073e-08	9.54981e-06	233.637	232.855	274.452	73.6849	56.2896	96.8713
gene_Ani006514	8703.68	-2.1003	0.388229	-5.40996	6.30374e-08	1.0469e-05	12305.3	20122.1	9919.08	4245.38	2098.66	3531.55
gene_Ani004963	2432.62	-1.48309	0.275738	-5.37861	7.50639e-08	1.23487e-05	4146.4	2984.33	3619.93	1275.32	974.749	1594.98
gene_Ani019582	551.78	4.79866	0.894181	5.36654	8.0261e-08	1.30803e-05	26.2514	46.7701	41.641	51.9573	1343.45	1800.62
gene_Ani016889	948.733	-1.40002	0.26187	-5.34624	8.9802e-08	1.44997e-05	1451.7	1008.04	1668.48	509.181	518.803	536.191
novel5556	345.322	-5.01927	0.94056	-5.33647	9.47743e-08	1.50243e-05	23.6262	1156.32	829.981	22.6723	20.6395	18.6945
novel842	345.322	-5.01927	0.94056	-5.33647	9.47743e-08	1.50243e-05	23.6262	1156.32	829.981	22.6723	20.6395	18.6945
gene_Ani027541	1454.6	-1.7401	0.326399	-5.3312	9.75666e-08	1.53276e-05	1624.96	1855.88	3235.7	647.104	731.765	632.213
novel888	57.1892	7.30188	1.37122	5.32511	1.00892e-07	1.57085e-05	1.31257	0	0.946387	256.952	60.9804	22.9432
gene_Ani022938	3040.74	-1.68239	0.317401	-5.30053	1.15468e-07	1.78188e-05	5231.89	3980.43	4697.87	1675.86	1744.04	914.329
novel4247	850.867	-1.1492	0.217177	-5.29154	1.21289e-07	1.85529e-05	1186.56	1106.56	1225.57	446.833	623.877	515.797
gene_Ani001450	552.569	-1.51893	0.28734	-5.28616	1.24908e-07	1.89403e-05	740.288	652.791	1064.69	263.565	262.685	331.402
gene_Ani030671	35.1734	-3.42717	0.651665	-5.2591	1.44762e-07	2.17618e-05	40.6896	59.7065	92.7459	2.83403	6.56712	8.49748
gene_Ani001947	114.482	2.34445	0.4491	5.22034	1.78592e-07	2.63922e-05	45.9399	23.8826	43.5338	186.102	125.713	261.723
gene_Ani029037	188.368	1.23035	0.23632	5.20628	1.92667e-07	2.79202e-05	119.444	118.418	100.317	266.399	248.612	277.018
gene_Ani018362	1401.45	-1.47849	0.284128	-5.20361	1.95457e-07	2.79202e-05	2801.02	1769.3	1618.32	710.398	735.518	774.121
gene_Ani005454	2097.12	-1.44029	0.276777	-5.20379	1.95267e-07	2.79202e-05	2790.52	2778.34	3625.61	1329.16	821.828	1237.23
gene_Ani005872	1317.6	-1.35258	0.259937	-5.2035	1.95568e-07	2.79202e-05	1405.76	2027.04	2247.67	676.389	817.138	731.633
gene_Ani024891	775.849	-1.02456	0.19712	-5.19764	2.0183e-07	2.82763e-05	908.297	1053.82	1158.38	483.675	520.679	530.243
gene_Ani022215	6840.44	-1.39793	0.268995	-5.19685	2.02692e-07	2.82763e-05	13027.2	8857.46	7868.26	3414.07	4167.31	3708.3
gene_Ani024586	171.739	5.83679	1.12938	5.16814	2.36441e-07	3.27227e-05	5.25027	1.99022	10.4103	8.5021	314.284	689.996
gene_Ani026764	442.58	-1.18321	0.229417	-5.15747	2.50314e-07	3.43698e-05	683.848	498.549	661.525	267.344	265.499	278.717
gene_Ani021251	28.009	2.89003	0.560775	5.15362	2.55499e-07	3.45965e-05	5.25027	6.96576	7.5711	48.1786	43.1554	56.9331
gene_Ani032302	82.8527	2.31815	0.449837	5.15331	2.55932e-07	3.45965e-05	38.0645	22.8875	22.7133	93.5231	184.818	135.11
gene_Ani008186	503.589	-1.8418	0.357573	-5.15084	2.59326e-07	3.47855e-05	691.723	607.016	1063.74	245.616	149.167	264.272
gene_Ani021474	321.807	-2.11575	0.411726	-5.13872	2.7661e-07	3.65136e-05	383.27	361.224	824.303	113.361	105.074	143.607
gene_Ani023758	568.716	-1.67692	0.326411	-5.13745	2.7849e-07	3.65136e-05	1050.05	547.309	1002.22	239.004	289.892	283.816
gene_Ani021318	13.8013	7.12732	1.39103	5.12377	2.99482e-07	3.89729e-05	0	0	0	25.5063	30.9593	26.3422
gene_Ani024574	79.7089	1.86202	0.363966	5.11591	3.12227e-07	4.03304e-05	40.6896	27.863	35.0163	103.915	150.106	120.664
gene_Ani028579	2061.49	-1.47152	0.287791	-5.11313	3.16856e-07	4.06275e-05	2374.43	2577.33	4138.55	1146.84	1124.85	1006.95
gene_Ani009119	2900.4	-1.51659	0.297714	-5.09412	3.50359e-07	4.45954e-05	4397.1	4389.42	4109.21	1007.97	1517.94	1980.76
gene_Ani029674	175.658	-2.59003	0.511398	-5.06461	4.09228e-07	5.1711e-05	267.764	411.975	224.294	51.0126	21.5777	77.3271
gene_Ani000034	76.8853	-1.83348	0.363365	-5.04584	4.51544e-07	5.66476e-05	105.005	145.286	109.781	41.5658	29.083	30.5909
gene_Ani033438	1183.36	-1.18242	0.234494	-5.04244	4.59633e-07	5.72506e-05	1603.96	1783.23	1541.66	579.088	728.012	864.194
gene_Ani020732	306.443	-1.22037	0.242301	-5.03661	4.73861e-07	5.86042e-05	448.898	374.161	463.73	155.872	189.508	206.489
gene_Ani026523	8528.17	-1.58458	0.315265	-5.02618	5.00335e-07	6.05891e-05	15128.7	9508.26	13737.8	4401.25	3031.2	5361.91
gene_Ani029679	113.656	-1.67869	0.33415	-5.02376	5.06683e-07	6.09347e-05	196.885	153.247	169.403	59.5147	63.7949	39.0884
gene_Ani011027	1319.14	-1.22232	0.243422	-5.02143	5.12893e-07	6.12591e-05	1552.77	1680.74	2306.35	863.436	728.951	782.618
gene_Ani006984	1374.89	-1.26829	0.252653	-5.01988	5.17029e-07	6.1333e-05	2042.36	1522.52	2264.7	720.789	760.848	938.122
novel3588	639.653	4.05172	0.808438	5.01179	5.39271e-07	6.31128e-05	59.0655	98.5157	60.5688	1808.11	1713.08	98.5708
novel649	13.6827	-7.34726	1.46883	-5.00213	5.67009e-07	6.59167e-05	43.3147	18.9071	19.8741	0	0	0
gene_Ani032828	4980.15	-1.47439	0.29539	-4.99132	5.9968e-07	6.92532e-05	9665.75	6285.1	6022.81	2955.9	2054.57	2896.79
novel1725	82.1849	-3.08157	0.619734	-4.97242	6.61233e-07	7.53633e-05	186.385	113.442	141.012	25.5063	22.5158	4.24874
gene_Ani011443	71.4917	-2.38173	0.479521	-4.96689	6.80362e-07	7.70399e-05	156.196	88.5646	115.459	17.0042	16.8869	34.8397
gene_Ani001052	4406.29	-1.29892	0.263561	-4.92835	8.29261e-07	9.32946e-05	6292.45	7687.21	4818.06	2431.6	2970.22	2238.24
gene_Ani008472	15237.5	-1.03193	0.2095	-4.92569	8.4062e-07	9.33677e-05	18488.8	19894.2	23014.2	11479.7	9905.1	8642.79
gene_Ani011215	151.087	1.53529	0.311676	4.92591	8.39694e-07	9.33677e-05	85.3169	75.6282	71.9254	275.846	172.621	225.183
gene_Ani015333	1118.51	3.2835	0.668123	4.91452	8.90015e-07	9.76105e-05	115.506	269.674	239.436	432.663	3565.95	2087.83
gene_Ani019481	440.971	-1.55233	0.315806	-4.91546	8.8575e-07	9.76105e-05	843.981	664.732	464.676	200.272	267.376	204.789
gene_Ani002321	244.491	1.55395	0.318198	4.88357	1.0418e-06	0.000113445	139.132	139.315	94.6387	377.871	438.121	277.868
gene_Ani024804	11350.6	-1.12595	0.230609	-4.88252	1.0474e-06	0.000113445	16541	15074.9	15088.2	8090.22	5476.98	7832.13
gene_Ani017081	435.192	-1.2373	0.253739	-4.87627	1.08112e-06	0.00011566	563.091	646.82	623.669	256.008	205.457	316.106
gene_Ani004766	442.53	-1.21123	0.248846	-4.86737	1.13092e-06	0.00012025	619.532	498.549	736.289	260.731	248.612	291.464
gene_Ani032420	31041.7	-1.26759	0.260565	-4.86479	1.14578e-06	0.000121091	56254	42605.6	32733.6	17688.2	18992.1	17976.4
gene_Ani006371	281.029	2.05303	0.42217	4.86304	1.15594e-06	0.000121429	76.1289	153.247	97.4779	347.642	663.279	348.397
gene_Ani028277	4603.28	-1.14547	0.235605	-4.86181	1.16318e-06	0.000121458	5902.62	6310.98	6807.36	3535.93	2317.26	2745.54
novel5728	253.834	3.16227	0.650758	4.85937	1.17762e-06	0.000122119	45.9399	59.7065	47.3194	95.4125	604.175	670.452
gene_Ani030954	1602.36	-1.26175	0.259707	-4.85838	1.18352e-06	0.000122119	2791.83	2045.94	1947.66	807.7	895.943	1125.07
gene_Ani029532	491.251	-1.26017	0.259645	-4.85342	1.21347e-06	0.000124474	824.292	632.889	622.723	315.522	231.726	320.355
gene_Ani007303	1109.1	-1.04086	0.214701	-4.84796	1.24736e-06	0.000127202	1787.72	1305.58	1385.51	700.951	717.693	757.126
gene_Ani028437	160.324	-2.02554	0.419981	-4.82294	1.41458e-06	0.000143416	135.194	326.395	310.415	58.57	68.4857	62.8814
gene_Ani017671	2597.26	-1.40266	0.291223	-4.81643	1.46153e-06	0.000144811	5012.7	3056.97	3237.59	1383.95	1684	1208.34
gene_Ani029444	39.2617	2.95163	0.612827	4.81642	1.46156e-06	0.000144811	6.56284	3.98043	16.0886	80.2976	66.6094	62.0316
gene_Ani015265	91.5464	3.76584	0.78243	4.813	1.48678e-06	0.000146478	2.62514	29.8532	4.73194	123.753	180.127	208.188
gene_Ani020952	603.941	-1.28291	0.267321	-4.79913	1.59357e-06	0.000156116	792.791	814.993	960.583	327.803	280.51	446.968
gene_Ani000370	119.874	1.39518	0.291226	4.79071	1.6619e-06	0.0001619	59.0655	66.6722	71.9254	197.438	175.436	148.706
gene_Ani002616	10070	-1.47225	0.3083	-4.77538	1.79364e-06	0.000173764	17020.1	11654.7	15738.4	6390.75	3621.3	5994.98
gene_Ani022076	19.8547	7.65297	1.60306	4.77397	1.8063e-06	0.000174024	0	0	0	6.61275	48.7843	63.7311
gene_Ani008833	235.909	3.70746	0.779154	4.75831	1.95219e-06	0.000186023	19.6885	43.7848	36.9091	55.736	559.144	700.193
gene_Ani027227	1180.01	-1.12221	0.237044	-4.73417	2.19958e-06	0.000208458	1934.72	1376.23	1540.72	811.478	779.611	637.311
gene_Ani005120	1401.68	-2.66064	0.56266	-4.72868	2.25984e-06	0.000213011	3274.86	1539.43	2447.36	684.892	139.786	323.754
gene_Ani031282	2562.28	3.34548	0.708109	4.72452	2.30658e-06	0.000214899	496.151	635.874	245.114	753.853	5719.03	7523.67
gene_Ani001402	290.654	-1.60926	0.341129	-4.71744	2.38833e-06	0.000220358	313.704	429.887	569.725	132.255	118.208	180.147
gene_Ani016975	57498.6	-1.24186	0.263592	-4.71129	2.46158e-06	0.000225921	101779	63487.9	77202.5	30698.3	31852.4	39971.3
gene_Ani018728	575.975	1.08283	0.230202	4.70383	2.55324e-06	0.000233107	325.517	397.048	385.18	723.623	700.806	923.677
gene_Ani018357	528.382	-1.65268	0.351555	-4.70105	2.58825e-06	0.000233855	657.596	628.908	1118.63	302.297	186.694	276.168
gene_Ani007686	3642.81	-1.06878	0.227802	-4.6917	2.70947e-06	0.000243545	4495.54	4536.7	5768.23	2146.31	2779.77	2130.32
novel49	216.042	1.91576	0.409325	4.68029	2.86465e-06	0.000256173	97.13	107.472	67.1935	210.663	484.091	329.702
gene_Ani011369	320.037	1.98289	0.424918	4.66653	3.06322e-06	0.000272533	103.693	169.168	114.513	281.514	717.693	533.642
gene_Ani001033	255.6	1.76149	0.378317	4.65614	3.22199e-06	0.000285203	103.693	139.315	105.995	545.079	393.089	246.427
novel3663	952.777	-1.61372	0.347062	-4.64967	3.3247e-06	0.000292809	1938.66	1113.53	1256.8	374.093	634.196	399.382
gene_Ani032186	664.753	-1.39714	0.300748	-4.64556	3.39158e-06	0.000297198	1097.31	679.659	1113.9	419.437	379.955	298.262
gene_Ani007666	52.8558	2.78682	0.600024	4.64452	3.40872e-06	0.000297207	6.56284	19.9022	13.2494	60.4594	75.0528	141.908
gene_Ani026627	325.714	-1.25699	0.271095	-4.63672	3.53988e-06	0.000307107	493.525	499.544	385.18	163.429	176.374	236.23
gene_Ani017652	2616.63	-1.20604	0.26019	-4.63522	3.56564e-06	0.000307448	2999.22	3255	4697.87	1557.77	1424.13	1765.78
gene_Ani026670	3336.17	-1.40723	0.303647	-4.63444	3.57907e-06	0.000307448	4751.49	4762.59	5022.48	1163.84	2036.75	2279.88
gene_Ani018808	86.0859	-3.83926	0.830167	-4.62469	3.75161e-06	0.000319125	28.8765	206.982	247.007	4.72339	9.3816	19.5442
gene_Ani024194	3431.63	-1.58464	0.343748	-4.6099	4.02862e-06	0.000339377	7396.32	3177.38	4868.22	1625.79	1802.21	1719.89
gene_Ani021127	47.7582	3.54693	0.770036	4.60618	4.10126e-06	0.00034219	9.18797	4.97554	8.51748	109.583	131.342	22.9432
gene_Ani024085	197.38	4.66914	1.01359	4.60654	4.09418e-06	0.00034219	9.18797	28.8581	6.62471	32.1191	931.593	175.898
novel4884	40.8441	-1.95733	0.425341	-4.60179	4.18879e-06	0.000347829	73.5038	63.6869	57.7296	19.8382	15.0106	15.2955
gene_Ani006758	255.663	2.17508	0.474213	4.58672	4.50265e-06	0.000370364	72.1912	101.501	104.103	266.399	277.695	712.089
gene_Ani003385	413.781	-1.34163	0.293583	-4.56985	4.88064e-06	0.000397704	531.59	546.314	702.219	278.68	169.807	254.075
gene_Ani012672	3368.64	-1.27198	0.278863	-4.56131	5.08347e-06	0.000412305	6423.71	4078.95	3791.23	1848.73	1926.98	2142.22
gene_Ani008321	365.713	1.75833	0.3863	4.55173	5.32072e-06	0.00042955	183.759	156.232	160.886	757.632	308.655	627.114
gene_Ani000556	383.249	1.3736	0.302064	4.54739	5.43165e-06	0.000436485	284.827	172.154	184.545	614.985	463.451	579.528
gene_Ani025168	765.267	-1.20043	0.26461	-4.5366	5.71682e-06	0.000457293	1032.99	833.901	1332.51	456.279	418.419	517.497
gene_Ani001497	223.363	1.25418	0.276865	4.52993	5.90035e-06	0.000467683	165.384	129.364	102.21	315.522	321.789	305.909
gene_Ani005722	769.506	-1.07549	0.237407	-4.53016	5.894e-06	0.000467683	1069.74	1145.37	916.103	440.22	599.484	446.118
gene_Ani014052	45.4651	5.01158	1.10809	4.52274	6.10456e-06	0.000479511	1.31257	1.99022	4.73194	7.55742	87.2489	169.95
gene_Ani025955	634.102	-1.35297	0.299264	-4.52101	6.15448e-06	0.000481264	618.219	954.309	1161.22	358.978	340.552	371.34
gene_Ani030342	285.629	-1.20092	0.265852	-4.51723	6.26538e-06	0.000487749	412.146	318.435	463.73	152.093	192.323	175.048
gene_Ani006012	1634.88	-1.60465	0.355465	-4.51424	6.35449e-06	0.000492487	3660.75	1843.94	1877.63	978.686	724.26	723.986
gene_Ani001226	5318.21	-1.22046	0.27044	-4.51287	6.39563e-06	0.000493483	7830.78	5736.8	8759.76	3194.9	3799.55	2587.48
gene_Ani001034	2553.56	1.95707	0.434175	4.50756	6.55765e-06	0.000503755	966.05	1094.62	1076.99	6973.61	2716.91	2493.16
novel3586	2043.83	-1.75411	0.38944	-4.50417	6.66318e-06	0.000509616	3895.7	2154.41	3408.89	1255.48	552.576	995.905
gene_Ani029959	987.927	1.057	0.234835	4.50101	6.76318e-06	0.000515006	632.658	548.305	742.914	1559.66	1245.88	1198.15
gene_Ani003753	264.19	-1.21648	0.270761	-4.49281	7.02881e-06	0.000528542	288.765	373.166	445.748	168.153	162.302	147.006
gene_Ani010300	634.165	-1.44642	0.322056	-4.49121	7.08194e-06	0.000530021	698.286	836.886	1248.28	316.467	286.139	418.926
gene_Ani022859	3729.11	-1.15535	0.258015	-4.47783	7.54045e-06	0.000561925	5878.99	4604.36	4959.07	1723.09	2563.05	2646.12
gene_Ani024070	1145.94	-1.30815	0.292593	-4.47087	7.79013e-06	0.000575611	1572.46	1416.04	1908.86	678.279	828.396	471.61
gene_Ani000975	96.7008	-3.20962	0.718164	-4.46921	7.85108e-06	0.000577667	105.005	238.826	179.814	2.83403	29.083	24.6427
gene_Ani010559	4683.69	-1.10482	0.247354	-4.46657	7.94854e-06	0.000582381	6330.51	5988.56	6864.15	2562.91	2541.48	3814.52
gene_Ani023194	371.385	-1.6297	0.366645	-4.4449	8.79318e-06	0.000638898	714.037	374.161	596.224	125.642	209.21	209.038
gene_Ani031834	1025.01	-1.09287	0.246269	-4.4377	9.09254e-06	0.000655189	1145.87	1424.99	1615.48	708.509	713.94	541.29
gene_Ani003558	491.698	-1.08973	0.245731	-4.43462	9.22348e-06	0.000661889	651.034	557.26	798.751	340.084	276.757	326.303
gene_Ani005097	366.77	1.76345	0.398356	4.4268	9.56401e-06	0.000683513	158.821	198.026	143.851	303.242	682.043	714.638
gene_Ani014206	238.112	-1.50013	0.33914	-4.42335	9.71819e-06	0.000691697	433.147	228.875	393.697	112.417	140.724	119.815
gene_Ani016994	855.091	-1.30187	0.294892	-4.41474	1.0113e-05	0.000713969	1304.69	1018.99	1326.83	408.101	409.976	661.954
gene_Ani011539	110.579	-1.44686	0.327849	-4.4132	1.01855e-05	0.000715706	127.319	198.026	159.939	51.9573	59.1041	67.1301
gene_Ani027207	1463.27	-1.54287	0.349662	-4.41247	1.02197e-05	0.000715706	3092.41	1590.18	1853.97	726.457	935.346	581.228
gene_Ani019893	104.057	-2.17579	0.494957	-4.39592	1.10305e-05	0.000766337	152.258	99.5108	259.31	29.285	52.537	31.4407
gene_Ani003613	827.858	5.75254	1.31161	4.38587	1.15526e-05	0.000790298	18.3759	39.8043	32.1772	41.5658	1805.02	3030.2
gene_Ani028479	1756.92	-1.39161	0.317299	-4.38579	1.15567e-05	0.000790298	3081.91	2336.51	2214.55	1053.32	642.64	1212.59
gene_Ani027254	188.256	-1.34758	0.307229	-4.38625	1.15324e-05	0.000790298	270.389	230.865	309.469	136.978	90.0634	91.7728
novel6349	18541.1	2.78589	0.634838	4.38836	1.14211e-05	0.000790298	5783.17	5129.78	3175.13	7016.12	56907.9	33234.5
gene_Ani001550	47.7056	-2.6921	0.614377	-4.38184	1.1768e-05	0.000801604	101.068	84.5842	62.4615	11.3361	4.6908	22.0935
gene_Ani025048	1219.56	-1.51771	0.346677	-4.37787	1.19845e-05	0.000813175	1118.31	2581.31	1723.37	653.717	586.35	654.306
gene_Ani032667	64.7919	-1.79048	0.409123	-4.37639	1.20661e-05	0.000815541	106.318	88.5646	106.942	24.5616	21.5777	40.7879
gene_Ani030183	6936.64	-1.13984	0.261864	-4.3528	1.34407e-05	0.000901458	11141.1	9352.03	8135.14	5279.81	4340.87	3370.95
gene_Ani030785	386.968	-1.45024	0.333557	-4.34781	1.37505e-05	0.000918702	513.214	419.936	766.574	162.485	224.22	235.38
gene_Ani009452	25741.2	2.66109	0.612791	4.34258	1.40822e-05	0.000937275	3848.45	8912.19	8323.47	11391.9	68782.2	53189.2
gene_Ani020805	636.54	-1.30959	0.301867	-4.33829	1.43595e-05	0.000950267	1023.8	767.228	930.299	495.011	302.088	300.811
novel5792	19.0729	-3.00827	0.694118	-4.33395	1.46455e-05	0.000963731	42.0022	24.8777	35.0163	3.77871	2.81448	5.94824
gene_Ani010698	130.2	1.28577	0.296983	4.32945	1.49481e-05	0.000979942	81.3792	65.6771	80.4429	180.434	155.735	217.536
gene_Ani019027	2286.36	-1.7212	0.397901	-4.32571	1.5204e-05	0.000989282	2904.71	2685.8	4935.41	774.636	839.653	1577.98
novel4975	147.703	-2.59261	0.599964	-4.32127	1.55133e-05	0.00100193	387.207	232.855	140.065	38.7318	70.362	16.995
gene_Ani001198	59.0926	1.51406	0.35064	4.31799	1.57455e-05	0.00100945	28.8765	28.8581	34.0699	85.021	82.5581	95.1718
gene_Ani021398	180.718	-1.06757	0.247199	-4.31868	1.56967e-05	0.00100945	271.701	228.875	233.758	129.421	104.136	116.416
gene_Ani016392	149.395	1.16591	0.271009	4.30209	1.69196e-05	0.001069	86.6295	103.491	86.1212	188.936	193.261	237.93
gene_Ani026684	95.5374	3.81767	0.887072	4.30367	1.6799e-05	0.001069	9.18797	25.8728	2.83916	152.093	45.0317	338.2
gene_Ani007836	342.402	-1.16497	0.271168	-4.29611	1.73821e-05	0.00109425	543.403	399.038	478.872	175.71	200.766	256.624
gene_Ani024061	2270.58	-1.40652	0.328278	-4.28455	1.83113e-05	0.0011404	2482.07	2869.89	4539.82	939.01	1383.79	1408.88
novel7	144.878	-4.17776	0.976169	-4.27975	1.87103e-05	0.0011611	257.263	10.9462	555.529	17.9489	13.1342	14.4457
gene_Ani027638	316.708	-1.8251	0.427255	-4.2717	1.93993e-05	0.00119535	372.769	422.921	686.131	84.0763	202.643	131.711
gene_Ani006031	1495.37	-1.06426	0.249713	-4.26194	2.02657e-05	0.00123998	2069.92	1693.67	2306.35	884.219	837.777	1180.3
gene_Ani032590	491.744	-2.25372	0.529318	-4.25779	2.06459e-05	0.00125882	257.263	1144.37	1037.24	153.983	169.807	187.794
gene_Ani018549	141.32	-4.46644	1.05105	-4.24949	2.1426e-05	0.00129731	5.25027	455.759	350.163	15.1148	13.1342	8.49748
gene_Ani006453	885.564	-1.28552	0.302818	-4.2452	2.18402e-05	0.00131782	910.922	1417.03	1439.45	395.82	608.866	541.29
gene_Ani000986	505.991	1.09367	0.258131	4.23686	2.26664e-05	0.00136295	237.575	351.273	378.555	677.334	696.115	695.094
gene_Ani000652	113.495	-1.35246	0.319623	-4.23144	2.32205e-05	0.00138671	145.695	170.163	173.189	82.187	55.3515	54.3839
gene_Ani002946	177.208	-1.23978	0.293168	-4.22892	2.3482e-05	0.00139754	229.699	284.601	232.811	91.6338	91.9397	132.561
gene_Ani026127	522.662	-1.12761	0.267055	-4.22239	2.41722e-05	0.00143372	885.983	710.507	555.529	317.412	301.149	365.392
gene_Ani018649	348.948	-1.56889	0.371642	-4.22151	2.42669e-05	0.00143446	416.084	649.806	499.692	135.089	257.056	135.96
gene_Ani018706	168.748	-1.03859	0.246944	-4.20577	2.60198e-05	0.0015226	238.887	218.924	223.347	95.4125	122.899	113.017
gene_Ani003855	532.859	2.80224	0.670134	4.18161	2.89454e-05	0.00167691	168.009	181.11	52.0513	1806.22	340.552	649.208
gene_Ani022445	567.734	-1.48747	0.356178	-4.17619	2.96437e-05	0.00171168	597.218	732.4	1181.09	323.08	224.22	348.397
gene_Ani030844	2978.73	-1.58985	0.380802	-4.17501	2.97973e-05	0.00171487	5374.96	3231.12	4809.54	2238.89	1082.64	1135.26
gene_Ani019682	3248.58	-1.10661	0.265275	-4.17156	3.02522e-05	0.00173532	4294.72	5270.09	3745.8	1943.2	1676.49	2561.14
gene_Ani012248	402.163	1.1036	0.264679	4.16959	3.05148e-05	0.00174465	227.074	272.66	265.935	643.326	581.659	422.325
gene_Ani006778	250.367	1.55318	0.372654	4.16788	3.07449e-05	0.00175205	139.132	150.261	92.7459	239.948	448.441	431.672
gene_Ani022759	4031.09	1.39524	0.334842	4.16686	3.08831e-05	0.0017542	2190.68	2860.94	1610.75	7451.62	5911.35	4161.22
gene_Ani022835	317.202	-1.66324	0.399516	-4.16314	3.13896e-05	0.00177143	720.6	452.774	273.506	161.54	143.539	151.255
gene_Ani032158	90.333	-1.95857	0.470799	-4.1601	3.18103e-05	0.00178938	165.384	90.5548	175.082	54.7913	28.1448	28.0417
gene_Ani017618	24198.2	-1.27436	0.306568	-4.15684	3.22675e-05	0.00180346	34804	30310	37608.5	19661.6	12630.5	10174.9
gene_Ani000231	203.162	4.11636	0.993377	4.14381	3.41584e-05	0.00189699	44.6273	9.95108	12.303	350.476	778.673	22.9432
gene_Ani018003	590.326	-1.09279	0.263828	-4.14205	3.44211e-05	0.00190551	967.362	715.483	728.718	418.492	412.791	299.111
gene_Ani030088	2137.8	-1.43472	0.346701	-4.1382	3.50035e-05	0.00193162	4280.28	2154.41	2929.07	898.389	1092.02	1472.61
novel84	327.544	1.87469	0.454689	4.12302	3.73934e-05	0.00205052	118.131	230.865	71.9254	597.037	512.236	435.071
gene_Ani012696	42.9632	4.3843	1.06601	4.11283	3.90844e-05	0.00212986	3.9377	5.97065	1.89277	192.714	42.2172	11.0467
novel628	2000.06	-1.24925	0.304054	-4.10866	3.97958e-05	0.00215515	3605.62	2654.95	2187.1	1182.74	910.954	1459.02
gene_Ani008890	1568.88	-1.20225	0.29257	-4.10929	3.96881e-05	0.00215515	2911.27	2007.13	1643.87	810.534	1039.48	1001
gene_Ani022397	2578.11	-1.62731	0.396304	-4.10621	4.022e-05	0.00217138	3965.27	2298.7	5421.85	1724.98	1043.23	1014.6
gene_Ani010634	372.485	-1.95301	0.476526	-4.09843	4.15967e-05	0.00221824	731.1	399.038	646.382	75.5742	139.786	243.028
gene_Ani008052	31.233	4.25943	1.03916	4.0989	4.15117e-05	0.00221824	1.31257	4.97554	2.83916	136.034	24.3922	17.8447
gene_Ani022395	653.319	-1.19967	0.292988	-4.09459	4.22913e-05	0.00224243	1094.68	1014.02	622.723	368.424	388.398	431.672
gene_Ani032923	15365.1	1.01171	0.247091	4.0945	4.23076e-05	0.00224243	8596.01	10856.6	11110.6	24084.6	16084.8	21457.8
gene_Ani020650	3983.28	-1.45764	0.356175	-4.09248	4.26785e-05	0.00225524	6990.74	5055.15	5474.85	1420.8	3145.65	1812.51
gene_Ani023620	1107.29	-1.53461	0.375372	-4.08822	4.34694e-05	0.00227634	2300.93	1490.67	1147.97	463.837	456.884	783.468
gene_Ani024861	172.072	1.10011	0.269197	4.08664	4.3767e-05	0.00228506	106.318	109.462	112.62	221.999	200.766	281.267
gene_Ani004359	980.914	-1.05172	0.257488	-4.08452	4.41674e-05	0.00229286	1530.45	1288.66	1151.75	496.901	670.785	746.929
gene_Ani025417	711.724	-1.0689	0.261698	-4.08446	4.41794e-05	0.00229286	1130.12	1001.08	760.895	456.279	531.937	390.035
gene_Ani007354	677.296	1.09435	0.268023	4.08304	4.44512e-05	0.00229332	459.399	496.559	340.699	741.572	998.203	1027.35
gene_Ani032530	385.497	-1.75871	0.431778	-4.07318	4.63765e-05	0.00238436	696.973	335.351	753.324	116.195	169.807	241.329
gene_Ani014771	38.725	-2.21395	0.543788	-4.07136	4.67403e-05	0.0023902	42.0022	64.682	84.2285	15.1148	17.825	8.49748
gene_Ani017737	2188.79	-1.63763	0.403066	-4.06293	4.84607e-05	0.00244944	4338.04	2665.89	2934.75	1666.41	737.394	790.266
gene_Ani020823	520.283	2.06963	0.509353	4.06326	4.83928e-05	0.00244944	135.194	296.542	168.457	363.701	1193.34	964.464
gene_Ani028876	896.224	1.50374	0.37003	4.06383	4.82738e-05	0.00244944	366.206	695.581	339.753	1316.88	1037.61	1621.32
gene_Ani012955	1162.52	1.43496	0.353418	4.06023	4.9025e-05	0.0024708	511.901	765.238	605.688	1052.37	2265.66	1774.27
gene_Ani005118	1227.44	-1.12351	0.27691	-4.05731	4.96404e-05	0.00249461	1974.1	1163.28	1910.76	751.964	758.972	805.562
gene_Ani031785	139.708	-1.15968	0.28603	-4.05438	5.02666e-05	0.00251882	198.198	165.188	215.776	71.7955	93.816	93.4723
gene_Ani023676	239.788	-2.02077	0.499024	-4.04944	5.13407e-05	0.00256527	577.53	266.689	310.415	45.3445	107.888	130.861
gene_Ani006605	19693.3	-2.86888	0.708828	-4.04736	5.17985e-05	0.00258075	42688.6	6688.12	54555.4	1898.8	5370.03	6958.59
gene_Ani029596	471.164	1.5751	0.389738	4.04142	5.31286e-05	0.00263948	307.141	129.364	274.452	565.862	849.973	700.193
gene_Ani025123	90.9313	1.60712	0.397748	4.04055	5.33252e-05	0.00264172	42.0022	57.7163	35.0163	122.808	180.127	107.918
gene_Ani012859	1875.59	-1.25768	0.311525	-4.03718	5.40973e-05	0.00266483	2988.72	2533.55	2413.29	803.921	970.058	1543.99
gene_Ani019942	43.8623	-2.23745	0.555584	-4.0272	5.64451e-05	0.0027673	55.1278	95.5304	66.2471	22.6723	15.9487	7.64774
gene_Ani031119	6375.45	-1.00784	0.250617	-4.02143	5.78455e-05	0.00281762	9321.86	9673.45	6552.78	4166.97	4862.48	3675.16
gene_Ani013116	5481.03	-2.61315	0.650299	-4.01838	5.86006e-05	0.00283855	6901.48	18613.5	2751.15	2416.49	1245.88	957.666
gene_Ani014201	976.772	-1.40089	0.349089	-4.01298	5.99575e-05	0.00288823	1678.77	849.822	1722.42	615.93	436.245	557.435
gene_Ani018031	50.0172	-1.9554	0.487901	-4.00778	6.12916e-05	0.00291355	107.631	50.7505	80.4429	19.8382	15.9487	25.4925
novel5276	57.4668	-4.32997	1.08083	-4.00617	6.17108e-05	0.0029163	152.258	3.98043	172.242	7.55742	2.81448	5.94824
gene_Ani005718	753.338	-1.14884	0.287137	-4.00101	6.30734e-05	0.00297263	1151.12	1145.37	818.625	493.122	559.144	352.646
gene_Ani022140	1467.96	-1.36921	0.342593	-3.99662	6.42542e-05	0.00302012	2230.05	1294.64	2824.97	803.921	943.789	710.39
novel1396	30.3973	-4.75012	1.1901	-3.99136	6.56964e-05	0.00307961	76.1289	24.8777	74.7646	6.61275	0	0
gene_Ani016170	660.513	-1.78729	0.448448	-3.98549	6.73416e-05	0.00313985	1442.51	738.37	892.443	180.434	241.107	468.211
gene_Ani018960	276.375	-2.84288	0.715377	-3.97397	7.06856e-05	0.00325228	85.3169	824.945	545.119	69.9062	40.3409	92.6226
gene_Ani007128	129.179	4.22789	1.06458	3.97143	7.14426e-05	0.00326647	2.62514	27.863	8.51748	587.59	123.837	24.6427
gene_Ani022038	439.478	1.36066	0.342699	3.97043	7.17432e-05	0.00326647	265.139	268.679	205.366	842.653	645.454	409.579
gene_Ani010610	3549.67	3.41283	0.861061	3.96352	7.38535e-05	0.00333642	194.26	1005.06	628.401	593.258	11468.1	7408.96
gene_Ani021574	1579.57	-1.14862	0.289762	-3.96401	7.37009e-05	0.00333642	2063.36	2037.98	2430.32	735.904	889.376	1320.51
gene_Ani005573	78.8842	1.27219	0.321165	3.96118	7.45806e-05	0.0033519	42.0022	54.7309	41.641	119.974	107.888	107.068
gene_Ani023861	234.072	-2.63651	0.667302	-3.95099	7.78273e-05	0.00344428	435.772	369.185	405.054	10.3915	86.3107	97.7211
gene_Ani025246	645.761	-1.14992	0.291011	-3.95147	7.76719e-05	0.00344428	1168.19	644.83	858.373	431.718	386.522	384.936
gene_Ani027697	759.819	-1.74191	0.440911	-3.9507	7.79226e-05	0.00344428	1321.76	577.163	1610.75	444.943	244.86	359.444
gene_Ani031594	1001.21	1.0965	0.277426	3.95241	7.73685e-05	0.00344428	670.722	700.556	543.226	988.133	1574.23	1530.4
gene_Ani019595	4776.79	-1.16596	0.294974	-3.95275	7.72591e-05	0.00344428	6301.64	5940.79	7582.45	4017.72	2543.35	2274.78
gene_Ani028523	50.4221	-1.70095	0.430669	-3.94956	7.82954e-05	0.00344777	72.1912	98.5157	60.5688	29.285	21.5777	20.394
gene_Ani033315	8497.5	-1.39481	0.353431	-3.94648	7.93077e-05	0.00347082	13300.2	8531.06	15106.2	5903.29	5087.64	3056.55
gene_Ani030499	121.384	1.8017	0.456922	3.94313	8.04267e-05	0.0035062	45.9399	53.7358	62.4615	100.136	193.261	272.769
gene_Ani016699	93.971	1.77315	0.45061	3.935	8.31967e-05	0.00360892	57.753	25.8728	44.4802	173.821	164.178	97.7211
gene_Ani033374	144.1	-1.63741	0.416452	-3.9318	8.43119e-05	0.00364821	271.701	197.031	185.492	78.4083	92.8779	39.0884
gene_Ani019950	161.497	1.21737	0.3099	3.92826	8.55621e-05	0.00368851	93.1923	104.486	93.6923	164.374	252.365	260.873
gene_Ani003710	724.688	-1.00508	0.255878	-3.92797	8.56661e-05	0.00368851	1015.93	834.896	1051.44	380.705	581.659	483.507
novel1212	35.052	2.57984	0.656946	3.92701	8.60069e-05	0.00369406	5.25027	18.9071	5.67832	75.5742	58.1659	46.7362
gene_Ani009190	589.417	1.27119	0.324407	3.91849	8.91049e-05	0.00380836	276.952	475.662	282.97	812.423	685.795	1002.7
gene_Ani005200	762.384	-1.59754	0.40765	-3.91891	8.89515e-05	0.00380836	1460.89	1054.81	922.727	520.518	199.828	415.527
gene_Ani017814	1482.75	1.27197	0.324782	3.91637	8.98914e-05	0.00383258	976.55	816.984	812	2980.46	1477.6	1832.91
gene_Ani032943	2669.39	-1.07984	0.276277	-3.90853	9.28602e-05	0.0039495	4764.62	2877.85	3230.97	1515.26	1686.81	1940.83
gene_Ani029225	71.3747	-2.33451	0.598511	-3.90053	9.59841e-05	0.00404436	105.005	94.5353	158.047	17.0042	10.3198	43.3372
gene_Ani017195	5919.25	-1.03909	0.266403	-3.90044	9.60182e-05	0.00404436	6653.41	9786.89	7449.01	4668.6	3812.68	3144.92
gene_Ani011903	46.926	-2.5671	0.658349	-3.89929	9.64736e-05	0.00405375	98.4426	50.7505	91.7995	3.77871	20.6395	16.1452
novel4598	36.6263	2.76352	0.708979	3.89789	9.70346e-05	0.00406689	17.0634	7.96086	3.78555	37.7871	56.2896	96.8713
gene_Ani018119	194.422	-1.31214	0.336676	-3.89735	9.72528e-05	0.00406689	345.205	202.007	284.863	104.859	91.9397	137.659
gene_Ani007436	124.368	4.10881	1.05851	3.88171	0.000103723	0.00428608	5.25027	27.863	7.5711	583.811	101.321	20.394
gene_Ani007319	124.368	4.10881	1.05851	3.88171	0.000103723	0.00428608	5.25027	27.863	7.5711	583.811	101.321	20.394
gene_Ani010640	58.6304	1.39402	0.359419	3.87855	0.000105079	0.00433183	32.8142	34.8288	29.338	95.4125	86.3107	73.0784
gene_Ani014183	298.657	1.63002	0.420492	3.87645	0.000105992	0.00433869	136.507	196.036	105.049	257.897	516.926	579.528
gene_Ani017315	46.4218	-2.40467	0.620326	-3.87646	0.000105987	0.00433869	69.5661	39.8043	124.923	17.9489	8.44344	17.8447
novel602	37.1145	-3.90574	1.00735	-3.87726	0.00010564	0.00433869	27.5639	25.8728	155.207	8.5021	4.6908	0.849748
gene_Ani017048	63.1647	2.23633	0.577267	3.87399	0.000107067	0.00435205	17.0634	36.819	12.303	76.5189	153.858	82.4256
gene_Ani007223	73.3795	-1.74353	0.45005	-3.87407	0.000107031	0.00435205	99.7551	115.433	123.977	33.0637	18.7632	49.2854
novel4560	121.553	-1.99056	0.513939	-3.87314	0.000107441	0.00435712	204.761	84.5842	293.38	38.7318	53.4751	54.3839
gene_Ani025588	1759.18	-1.31504	0.340001	-3.86775	0.000109846	0.00443402	2510.94	2458.91	2559.03	1494.48	681.104	850.598
gene_Ani010707	341.451	2.26542	0.585895	3.8666	0.000110362	0.00444454	98.4426	186.085	68.1399	201.216	704.558	790.266
gene_Ani027827	237.115	1.02592	0.265797	3.85977	0.000113494	0.00452885	154.883	160.212	153.315	367.48	338.676	248.127
gene_Ani005043	39.0509	-1.8412	0.477242	-3.858	0.000114318	0.00453063	63.0032	76.6233	43.5338	16.0595	20.6395	14.4457
gene_Ani019297	45641	1.29267	0.335493	3.85305	0.000116653	0.0046127	31837.6	29229.3	18313.5	71119.1	78659.1	44687.4
gene_Ani014978	671.087	4.99723	1.298	3.84993	0.00011815	0.0046602	26.2514	64.682	31.2308	39.6765	1352.83	2511.86
gene_Ani017038	293.815	-1.92654	0.500484	-3.84935	0.000118433	0.0046602	737.663	203.997	454.266	157.761	91.9397	117.265
gene_Ani026179	238.512	3.30264	0.8582	3.84833	0.000118923	0.0046602	106.318	12.9364	13.2494	149.259	446.564	702.742
gene_Ani029431	43.8289	1.55723	0.405678	3.83858	0.000123749	0.00481955	21.0011	21.8924	23.6597	67.0721	74.1147	55.2336
novel4600	65.7754	1.76139	0.458765	3.83941	0.00012333	0.00481955	47.2524	18.9071	24.6061	107.693	89.1252	107.068
gene_Ani021576	223.307	-1.0427	0.272214	-3.83045	0.00012791	0.00495666	290.077	264.699	347.324	136.978	125.713	175.048
novel5770	17.1376	-2.59051	0.676277	-3.83055	0.000127857	0.00495666	28.8765	30.8483	28.3916	7.55742	3.75264	3.39899
gene_Ani002788	22289.7	-1.19667	0.312638	-3.82766	0.000129367	0.00500201	38432	28311.8	26371.1	9340.98	13973	17309.4
novel2731	126.381	1.44829	0.378465	3.82675	0.000129845	0.00500937	81.3792	65.6771	56.7832	124.698	241.107	188.644
gene_Ani002911	155.503	-1.0455	0.27344	-3.82349	0.000131573	0.00506485	171.946	233.85	222.401	106.749	91.0015	107.068
gene_Ani018220	208.716	-1.80109	0.471875	-3.81689	0.000135147	0.00513466	300.578	320.425	352.056	39.6765	143.539	96.0216
novel3879	43.8476	-4.12229	1.07996	-3.81707	0.000135048	0.00513466	90.5672	4.97554	153.315	1.88936	4.6908	7.64774
gene_Ani010270	253.135	-1.39243	0.364809	-3.81687	0.000135154	0.00513466	459.399	349.283	291.487	175.71	89.1252	153.804
gene_Ani033331	108.087	1.17626	0.308095	3.81785	0.000134617	0.00513466	65.6284	52.7407	80.4429	140.757	158.549	150.405
gene_Ani031637	191.67	3.68677	0.966573	3.81426	0.000136589	0.00516508	27.5639	27.863	27.4452	11.3361	626.691	429.123
gene_Ani033537	17.7863	2.76669	0.726628	3.80757	0.000140338	0.00526283	3.9377	3.98043	5.67832	21.7276	27.2066	44.1869
gene_Ani020438	1524.04	-1.13062	0.297255	-3.80352	0.000142655	0.00532476	2659.26	1903.64	1714.85	1170.46	729.889	966.164
gene_Ani024726	793.137	-1.52979	0.402192	-3.80363	0.000142592	0.00532476	630.032	1506.59	1397.81	425.105	303.026	496.253
gene_Ani022936	25.2464	-2.33854	0.615766	-3.79778	0.000146	0.00542847	35.4393	44.7799	46.373	4.72339	6.56712	13.596
gene_Ani028870	86.7808	2.70495	0.712801	3.79481	0.000147754	0.0054781	23.6262	22.8875	22.7133	205.94	215.777	29.7412
novel803	267.399	1.26885	0.334395	3.79446	0.000147963	0.0054781	139.132	148.271	182.653	485.565	392.151	256.624
gene_Ani008835	286.832	2.93658	0.774373	3.79221	0.000149315	0.00551644	35.4393	63.6869	99.3706	70.8509	561.958	889.687
gene_Ani030132	1593.42	-1.18998	0.314361	-3.78541	0.000153457	0.00563366	2110.61	2710.67	1825.58	1322.55	770.23	820.857
novel1919	122.9	2.40996	0.636883	3.78398	0.000154337	0.00565407	17.0634	54.7309	44.4802	80.2976	337.738	203.09
gene_Ani015420	115.751	1.0125	0.267988	3.77817	0.000157987	0.00577564	70.8787	75.6282	83.2821	160.595	161.364	142.758
gene_Ani031733	301.289	-2.32399	0.616079	-3.77223	0.000161794	0.00588659	888.608	282.611	335.967	58.57	60.9804	180.996
gene_Ani030295	303.755	-1.53803	0.407764	-3.77186	0.000162035	0.00588659	455.461	298.532	601.902	108.638	137.91	220.085
gene_Ani009858	2469.29	-1.21486	0.322238	-3.77007	0.000163204	0.00591672	4254.03	2331.54	3769.46	1826.06	1168.01	1466.67
novel3061	51.5451	1.50022	0.398139	3.76808	0.00016451	0.00595172	31.5016	26.8679	22.7133	91.6338	69.4239	67.1301
gene_Ani022748	2759.59	-1.44944	0.385584	-3.75907	0.000170545	0.00611926	4695.05	4729.75	2695.31	899.333	1547.96	1990.11
gene_Ani032463	1129.9	1.88425	0.501745	3.75539	0.000173072	0.00617185	375.394	636.869	432.499	660.33	2397	2277.33
gene_Ani006442	110.553	2.87678	0.766961	3.75087	0.000176219	0.00627122	6.56284	49.7554	22.7133	75.5742	339.614	169.1
gene_Ani021167	243.706	-1.18002	0.314671	-3.75002	0.000176823	0.0062799	280.889	306.493	426.821	118.085	182.941	147.006
gene_Ani029641	284.933	1.0021	0.267569	3.74522	0.000180238	0.00637524	173.259	172.154	223.347	446.833	376.202	317.806
gene_Ani004741	746.768	1.65642	0.443983	3.73082	0.000190858	0.00671003	276.952	351.273	450.48	626.322	940.975	1834.61
gene_Ani008902	232.792	-1.12599	0.302067	-3.72763	0.00019329	0.00676843	234.95	318.435	404.107	139.812	138.848	160.602
gene_Ani023759	2685.82	-1.10114	0.295399	-3.72762	0.000193295	0.00676843	3936.39	3713.74	3341.69	1579.5	1228.05	2315.56
gene_Ani013767	13.8137	3.61899	0.973031	3.7193	0.000199778	0.00696745	1.31257	0.995108	3.78555	33.0637	13.1342	30.5909
novel3620	147.85	-2.33572	0.627947	-3.71961	0.000199534	0.00696745	473.837	150.261	116.406	50.0679	68.4857	28.0417
gene_Ani027687	246.437	1.40372	0.377853	3.71498	0.000203222	0.00703133	101.068	96.5255	207.259	345.752	358.377	369.641
gene_Ani020430	40.0658	2.02275	0.544433	3.71534	0.000202934	0.00703133	23.6262	14.9266	9.46387	58.57	85.3726	48.4357
gene_Ani019573	84.7997	3.43998	0.927251	3.70987	0.000207368	0.00715376	10.5005	22.8875	9.46387	19.8382	90.0634	356.045
gene_Ani022728	57.3221	-1.71233	0.461593	-3.70961	0.000207581	0.00715376	103.693	75.6282	84.2285	17.9489	40.3409	22.0935
novel1723	108.795	2.30456	0.621418	3.70855	0.000208451	0.00715543	47.2524	48.7603	14.1958	166.263	287.077	89.2236
gene_Ani025814	104.826	1.35193	0.364691	3.70706	0.000209681	0.00716944	49.8776	77.6184	49.2121	157.761	176.374	118.115
gene_Ani025675	210.368	1.10867	0.299157	3.70597	0.000210581	0.00718569	129.944	135.335	134.387	350.476	303.026	209.038
gene_Ani007140	483.413	-1.17877	0.318215	-3.70432	0.000211961	0.00720502	745.538	521.437	744.807	251.284	397.78	239.629
gene_Ani004840	408.305	-1.39754	0.377595	-3.70116	0.000214614	0.00728102	792.791	327.391	655.846	216.331	246.736	210.738
gene_Ani022484	207.067	-2.60301	0.703426	-3.70048	0.000215192	0.00728645	148.32	161.208	757.11	93.5231	43.1554	39.0884
gene_Ani006434	223.779	-1.7193	0.465167	-3.6961	0.000218936	0.00735459	535.528	229.87	264.988	75.5742	86.3107	150.405
gene_Ani024042	1370.1	-2.05565	0.556277	-3.69537	0.000219564	0.00735459	3072.72	2477.82	1076.04	480.841	883.747	229.432
novel6076	29.726	3.56027	0.963486	3.6952	0.000219716	0.00735459	5.25027	4.97554	3.78555	17.0042	21.5777	125.763
gene_Ani014665	222.459	-1.23853	0.335658	-3.68985	0.00022439	0.007496	267.764	239.821	429.66	145.48	113.517	138.509
gene_Ani028908	163.24	3.91596	1.06309	3.68357	0.000229988	0.00766833	19.6885	8.95597	32.1772	9.44678	215.777	693.395
gene_Ani025468	79.5825	-1.78238	0.484888	-3.67586	0.000237054	0.00786312	93.1923	81.5989	194.956	33.0637	44.0935	30.5909
gene_Ani018637	82.533	1.30661	0.35558	3.67457	0.000238248	0.00788343	40.6896	43.7848	57.7296	92.5784	130.404	130.012
gene_Ani016999	226.83	1.25412	0.341354	3.67395	0.000238832	0.00788779	158.821	125.384	118.298	254.118	440.935	263.422
gene_Ani010206	402.525	-1.15145	0.313602	-3.67169	0.000240952	0.00794275	555.216	471.681	638.811	196.493	213.901	339.05
gene_Ani008623	19.0397	-2.39922	0.653813	-3.66958	0.000242948	0.00797839	44.6273	27.863	23.6597	4.72339	6.56712	6.79799
gene_Ani017784	160.462	1.69501	0.461858	3.66997	0.000242582	0.00797839	64.3158	115.433	47.3194	299.463	156.673	279.567
gene_Ani030719	606.679	-1.1479	0.313173	-3.66539	0.00024696	0.0080495	631.345	784.145	1092.13	467.616	346.181	318.656
gene_Ani009605	296.111	1.06479	0.290647	3.6635	0.000248792	0.00809409	204.761	215.938	154.261	321.191	488.782	391.734
gene_Ani005126	1018.19	1.0652	0.291032	3.66009	0.000252124	0.00818724	815.104	660.752	500.639	1077.88	1586.43	1468.37
gene_Ani030978	1869.08	-1.02752	0.280906	-3.65786	0.000254333	0.00824362	2210.36	2256.91	3055.88	1484.09	1285.28	921.977
gene_Ani032981	428.432	-1.88853	0.516373	-3.6573	0.000254883	0.0082461	725.85	869.724	428.713	127.532	97.5687	321.205
gene_Ani014537	25.2743	3.18469	0.871131	3.65581	0.00025637	0.00827886	5.25027	7.96086	1.89277	16.0595	43.1554	77.3271
gene_Ani015676	8761.22	-1.65482	0.452789	-3.65473	0.000257454	0.00828788	18587.3	10639.7	10670.5	2162.37	3926.2	6581.3
gene_Ani022174	4919.7	2.06216	0.564469	3.65327	0.000258924	0.00831514	2979.53	835.891	1888.04	3844.84	6852.32	13117.6
gene_Ani006524	3069.59	-1.04508	0.286137	-3.65237	0.00025983	0.00832888	4407.6	3736.63	4261.58	1361.28	2450.47	2200
gene_Ani002874	181.313	1.30885	0.35852	3.65072	0.000261508	0.00835929	73.5038	98.5157	140.065	201.216	272.066	302.51
gene_Ani003040	227.234	-1.83876	0.503819	-3.64965	0.000262595	0.00835929	304.516	196.036	564.993	111.472	57.2278	129.162
gene_Ani028151	106.773	2.32479	0.636959	3.64983	0.000262416	0.00835929	26.2514	52.7407	27.4452	56.6807	197.952	279.567
gene_Ani022330	1582.43	-1.64835	0.452108	-3.64592	0.000266436	0.00846287	3609.56	2246.95	1341.98	1119.44	529.122	647.508
gene_Ani000628	25.4846	3.2566	0.893469	3.6449	0.000267501	0.00848123	2.62514	6.96576	4.73194	24.5616	19.7014	94.3221
gene_Ani020992	332.151	-1.81636	0.498458	-3.64396	0.00026848	0.00849684	561.779	742.351	247.953	164.374	192.323	84.1251
gene_Ani028294	714.008	1.44906	0.397956	3.64127	0.000271301	0.00857056	297.953	292.562	557.422	956.959	734.58	1444.57
gene_Ani006400	104.885	2.16528	0.59542	3.63656	0.000276299	0.00869694	10.5005	65.6771	37.8555	148.314	197.014	169.95
gene_Ani027675	2578.97	-1.13151	0.311262	-3.63523	0.000277731	0.00872625	4208.09	3553.53	2862.82	1857.24	1904.47	1087.68
gene_Ani011725	2384.27	-1.56495	0.430722	-3.63331	0.000279804	0.00877558	3751.32	2526.58	4413.95	1846.85	643.578	1123.37
novel2441	168.738	2.62203	0.723767	3.62276	0.000291477	0.0091089	35.4393	95.5304	10.4103	203.106	451.255	216.686
gene_Ani019451	3642.06	-1.09661	0.302742	-3.62225	0.000292051	0.00911054	5906.55	4662.08	4321.2	3172.23	1925.1	1865.2
gene_Ani005706	628.618	-1.10106	0.304195	-3.61958	0.000295076	0.00918846	867.607	683.639	1021.15	512.96	303.964	382.387
gene_Ani011631	96.5821	-1.9323	0.53436	-3.6161	0.000299076	0.00929641	63.0032	200.017	195.902	51.9573	33.7738	34.8397
gene_Ani006464	70.9848	-2.13132	0.589678	-3.61439	0.000301059	0.00930827	93.1923	91.5499	161.832	48.1786	15.0106	16.1452
novel5805	119.778	1.83146	0.508159	3.60412	0.000313218	0.00963296	55.1278	67.6673	35.0163	89.7444	211.086	260.023
gene_Ani009954	21.132	-2.2126	0.614879	-3.59844	0.000320133	0.00982831	23.6262	42.7896	37.8555	5.66807	7.50528	9.34723
gene_Ani030486	90.6993	-1.12967	0.314663	-3.59011	0.000330538	0.0100944	128.632	115.433	129.655	47.2339	54.4133	68.8296
novel5522	388.645	1.54058	0.429259	3.58894	0.000332028	0.0101046	196.885	117.423	282.023	796.364	543.195	395.983
gene_Ani009895	5144.97	-1.79497	0.500283	-3.58791	0.000333338	0.0101149	10500.5	4840.21	8623.48	2521.35	959.738	3424.49
gene_Ani026128	241.944	1.32808	0.370766	3.58199	0.00034099	0.0102697	77.4415	154.242	180.76	356.144	314.284	368.791
gene_Ani033405	263.847	1.36581	0.381494	3.58017	0.000343367	0.010318	147.008	161.208	134.387	215.387	501.916	423.175
gene_Ani021319	35.2648	2.21298	0.618176	3.57986	0.000343777	0.010318	9.18797	14.9266	13.2494	35.8978	43.1554	95.1718
gene_Ani007224	97.5235	-1.48933	0.416221	-3.57821	0.000345959	0.0103376	119.444	165.188	146.69	32.1191	74.1147	47.5859
gene_Ani006834	270.622	-1.47898	0.413299	-3.57848	0.0003456	0.0103376	265.139	295.547	634.079	125.642	152.92	150.405
gene_Ani025106	39.9593	1.95925	0.547846	3.57628	0.000348525	0.0103713	10.5005	26.8679	11.3566	63.2934	75.0528	52.6844
gene_Ani032577	250.059	3.21253	0.898887	3.5739	0.000351706	0.0104392	57.753	47.7652	40.6946	26.451	382.769	944.92
gene_Ani025549	51.1671	3.69124	1.0329	3.57368	0.000352004	0.0104392	6.56284	5.97065	9.46387	222.944	54.4133	7.64774
gene_Ani028332	143.071	-1.94182	0.544828	-3.5641	0.000365101	0.0107909	198.198	124.389	358.681	40.6212	42.2172	94.3221
gene_Ani007783	58.6194	-3.19689	0.89766	-3.56136	0.000368933	0.0108673	23.6262	39.8043	253.632	9.44678	15.0106	10.197
gene_Ani009166	261.382	-1.6075	0.451432	-3.5609	0.000369592	0.0108684	387.207	225.89	567.832	119.029	88.1871	180.147
gene_Ani028001	338.913	-1.12346	0.315672	-3.55893	0.000372362	0.010913	455.461	390.082	547.958	286.237	182.941	170.799
gene_Ani012684	243.598	1.17763	0.331396	3.55355	0.000380071	0.0110951	196.885	102.496	149.529	289.071	383.708	339.899
gene_Ani020671	421.784	3.17456	0.893421	3.55326	0.000380483	0.0110951	26.2514	204.992	20.8205	190.825	1108.91	978.91
gene_Ani031211	185.695	-1.1395	0.321091	-3.54883	0.000386947	0.0112078	284.827	287.586	194.009	145.48	99.445	102.82
gene_Ani003467	718.502	-1.50728	0.424775	-3.54841	0.000387561	0.0112078	1577.71	817.979	794.019	237.114	356.501	527.694
gene_Ani014954	591.464	-1.06777	0.301061	-3.54671	0.000390076	0.0112432	984.426	674.683	743.86	291.906	485.967	367.941
gene_Ani012147	6943.65	1.7107	0.48233	3.54674	0.000390029	0.0112432	2773.46	4641.18	2334.74	17691	8766.17	5455.38
gene_Ani001567	99.4442	1.34065	0.378406	3.54288	0.000395786	0.011389	52.5027	75.6282	40.6946	172.876	126.652	128.312
gene_Ani018233	211.801	1.19716	0.338094	3.5409	0.000398763	0.0114369	111.568	143.296	130.601	374.093	312.407	198.841
gene_Ani028829	140.25	1.595	0.450661	3.53924	0.000401277	0.0114901	64.3158	80.6038	64.3543	127.532	170.745	333.951
gene_Ani021548	2158.9	-1.04704	0.295892	-3.53858	0.000402293	0.0115003	3356.24	2282.78	3089.95	1339.55	1812.53	1072.38
gene_Ani016133	63.452	-1.36383	0.385612	-3.5368	0.000405006	0.01154	80.0666	78.6135	115.459	29.285	35.6501	41.6377
gene_Ani026550	10452.4	-1.04606	0.295863	-3.53563	0.000406801	0.0115478	19562.5	12271.7	10418.8	6450.26	6931.13	7080.1
novel6435	123.085	-1.50604	0.425998	-3.53533	0.000407265	0.0115478	244.138	179.119	123.03	69.9062	80.6818	41.6377
novel3026	96.3198	2.11912	0.600322	3.52996	0.000415616	0.0117274	52.5027	44.7799	11.3566	206.884	160.425	101.97
novel2598	70.8387	3.94023	1.11733	3.52647	0.000421142	0.011845	0	0.995108	24.6061	127.532	180.127	91.7728
novel2775	430.478	1.45501	0.412547	3.52689	0.000420466	0.011845	294.015	141.305	255.525	385.429	739.27	767.323
gene_Ani021013	86.8214	1.42606	0.40469	3.52384	0.000425344	0.0119277	35.4393	44.7799	60.5688	88.7997	151.982	139.359
gene_Ani004992	505.992	-1.11762	0.317529	-3.51974	0.000431965	0.0120522	586.718	597.065	894.336	328.748	237.355	391.734
gene_Ani023718	27.56	-2.36301	0.672211	-3.51528	0.000439291	0.012198	55.1278	22.8875	60.5688	6.61275	6.56712	13.596
gene_Ani004462	241.83	2.22929	0.634136	3.51547	0.000438971	0.012198	171.946	35.8239	48.2657	266.399	331.171	597.373
gene_Ani008510	99.7912	-1.15722	0.329729	-3.5096	0.000448783	0.0124418	111.568	144.291	157.1	68.0168	68.4857	49.2854
gene_Ani028765	652.284	1.80509	0.514655	3.50737	0.000452558	0.0125265	320.266	307.488	243.221	339.139	1376.28	1327.31
gene_Ani013350	23.0839	2.44342	0.696849	3.50639	0.000454237	0.0125531	9.18797	3.98043	8.51748	28.3403	28.1448	60.3321
novel2618	182.407	-1.20558	0.344052	-3.50406	0.000458217	0.0126031	334.705	203.997	225.24	83.1317	118.208	129.162
novel5745	23.4043	2.71017	0.773411	3.50417	0.000458025	0.0126031	9.18797	4.97554	4.73194	44.3999	15.9487	61.1819
gene_Ani017773	268.997	-2.22053	0.634107	-3.50182	0.00046209	0.0126592	198.198	706.527	423.981	166.263	36.5883	82.4256
novel1743	168.054	1.31575	0.3759	3.50026	0.000464808	0.0127043	68.2535	108.467	111.674	170.042	235.478	314.407
novel3120	17.3651	2.37258	0.677988	3.49945	0.00046622	0.0127229	5.25027	3.98043	7.5711	27.3957	23.454	36.5392
gene_Ani010520	780.001	-1.17551	0.336022	-3.49831	0.000468209	0.0127572	668.097	1184.18	1391.19	448.722	437.183	550.637
gene_Ani031837	67.0733	-1.59411	0.455785	-3.4975	0.000469635	0.0127761	133.882	63.6869	105.049	28.3403	28.1448	43.3372
gene_Ani027581	160.067	-1.81515	0.519209	-3.49599	0.000472302	0.0128108	318.954	319.43	109.781	60.4594	50.6607	101.12
gene_Ani004686	13.3502	4.09908	1.17262	3.49565	0.000472905	0.0128108	2.62514	1.99022	0	23.617	9.3816	42.4874
gene_Ani018215	9206.64	-1.59359	0.455894	-3.49553	0.000473115	0.0128108	6868.67	11444.7	23178	5702.08	4050.04	3996.37
gene_Ani026894	2402.48	-1.48455	0.42484	-3.49437	0.000475188	0.012847	1781.15	5527.83	3310.46	1474.64	1074.19	1246.58
gene_Ani015430	453.888	-1.41404	0.404944	-3.49194	0.000479523	0.0129441	649.721	700.556	630.294	175.71	165.116	401.931
gene_Ani030106	409.388	-1.03614	0.297043	-3.48817	0.000486337	0.0130674	666.784	417.945	566.886	210.663	298.335	295.712
gene_Ani012935	274.623	1.56449	0.448693	3.48678	0.000488877	0.0131154	148.32	183.1	85.1748	231.446	455.008	544.689
gene_Ani029656	94.7597	-2.12073	0.60848	-3.4853	0.000491594	0.0131681	290.077	82.594	89.9068	33.0637	25.3303	47.5859
gene_Ani017712	1975.2	-1.21437	0.349201	-3.47756	0.000505996	0.0134917	2302.24	2379.3	3600.06	1684.36	897.819	987.408
gene_Ani022291	136.688	-1.65463	0.476085	-3.47548	0.000509939	0.0135463	290.077	239.821	92.7459	64.2381	70.362	62.8814
gene_Ani027101	2961.54	-1.54754	0.445311	-3.4752	0.000510481	0.0135463	4575.61	6750.81	1913.59	1613.51	1354.7	1560.99
gene_Ani029962	131.697	1.92674	0.554484	3.47484	0.000511153	0.0135463	43.3147	75.6282	45.4266	82.187	313.346	230.282
gene_Ani011468	128.168	1.36085	0.391688	3.47432	0.000512152	0.0135522	72.1912	68.6625	74.7646	138.868	142.6	271.919
gene_Ani027490	25.7809	-2.04073	0.587576	-3.47314	0.000514399	0.0135825	60.3781	34.8288	29.338	9.44678	12.1961	8.49748
novel5205	22.5432	2.10449	0.606181	3.47172	0.000517137	0.0136016	9.18797	4.97554	11.3566	36.8424	43.1554	29.7412
gene_Ani012356	413.283	1.22685	0.353503	3.47055	0.0005194	0.0136405	211.323	344.307	186.438	427.939	687.671	622.016
gene_Ani029766	2842.47	-1.96008	0.566788	-3.45822	0.000543764	0.0142589	5161.02	5235.26	3171.34	2257.78	457.822	771.572
gene_Ani006159	180.758	1.10134	0.31862	3.45661	0.000547019	0.0143001	89.2546	119.413	135.333	302.297	241.107	197.142
gene_Ani019621	150.979	-1.51064	0.437077	-3.45623	0.000547797	0.0143001	232.324	116.428	321.772	85.021	71.3002	79.0266
gene_Ani000151	64.2068	1.41058	0.408623	3.45203	0.000556386	0.014395	48.565	33.8337	23.6597	83.1317	96.6305	99.4206
gene_Ani015767	558.367	-1.17524	0.34066	-3.4499	0.000560787	0.0144874	998.864	649.806	673.828	390.152	227.973	409.579
gene_Ani014047	12415.4	2.57456	0.747883	3.44246	0.000576445	0.014826	1383.45	4735.72	4588.08	3259.14	34183.7	26342.2
gene_Ani014261	7072.83	-1.0974	0.318846	-3.44179	0.000577881	0.0148411	13411.8	7692.19	7817.16	4001.66	5549.22	3964.93
gene_Ani023027	40.0347	3.40942	0.991093	3.44006	0.000581582	0.0148923	2.62514	16.9168	0.946387	39.6765	134.157	45.8864
gene_Ani029981	40.9656	2.92672	0.850762	3.44012	0.000581462	0.0148923	14.4382	3.98043	10.4103	31.1744	32.8356	152.955
gene_Ani009168	559.334	-1.71042	0.497349	-3.43907	0.000583726	0.01492	1244.31	356.249	970.047	365.59	216.715	203.09
gene_Ani004493	21.9944	3.35556	0.97709	3.43424	0.000594212	0.0151489	3.9377	4.97554	2.83916	87.8551	18.7632	13.596
gene_Ani011551	45.3704	-3.63059	1.05769	-3.43257	0.000597899	0.0152088	5.25027	109.462	137.226	4.72339	2.81448	12.7462
gene_Ani003280	732.259	-1.63048	0.475039	-3.43231	0.000598464	0.0152088	1370.32	581.143	1369.42	557.36	283.324	231.981
gene_Ani033207	36.0019	-2.00135	0.583981	-3.42707	0.000610131	0.0154195	39.377	53.7358	79.4965	15.1148	20.6395	7.64774
gene_Ani025086	321.144	1.35306	0.39611	3.41588	0.000635757	0.0160197	144.382	191.061	206.312	419.437	283.324	682.348
gene_Ani022314	293.266	1.37737	0.403269	3.41551	0.000636634	0.0160197	112.881	230.865	144.797	274.901	507.545	488.605
gene_Ani013560	284.795	1.60472	0.469912	3.41494	0.000637956	0.0160298	126.006	223.899	72.8718	307.02	550.7	428.273
gene_Ani005480	1213.56	-1.35969	0.398294	-3.41379	0.000640648	0.0160743	1829.72	928.436	2481.43	828.483	584.474	628.814
gene_Ani010982	188.995	1.33347	0.390812	3.41204	0.000644779	0.0161315	119.444	127.374	75.711	174.765	290.83	345.848
gene_Ani031795	133.586	-1.65655	0.486004	-3.4085	0.000653199	0.0163188	262.514	89.5597	256.471	72.7402	67.5475	52.6844
gene_Ani025157	589.865	-1.76608	0.518573	-3.40565	0.000660072	0.0164433	544.716	622.938	1567.22	377.871	151.982	274.469
gene_Ani012081	51.5713	1.38075	0.40541	3.40581	0.000659691	0.0164433	28.8765	23.8826	33.1235	62.3488	69.4239	91.7728
gene_Ani005906	106.311	1.61613	0.475022	3.40222	0.000668397	0.016627	48.565	65.6771	42.5874	91.6338	245.798	143.607
gene_Ani026868	173.841	-1.98131	0.583225	-3.39716	0.000680882	0.0168654	171.946	186.085	474.14	99.1912	30.9593	80.7261
gene_Ani009813	106.568	1.0191	0.300336	3.39319	0.000690834	0.0170634	63.0032	83.5891	64.3543	139.812	159.487	129.162
gene_Ani028265	106.74	-1.36433	0.402321	-3.39115	0.000696005	0.0171668	118.131	125.384	217.669	50.0679	54.4133	74.7779
gene_Ani005570	32.223	2.08837	0.616196	3.38912	0.000701167	0.0172453	6.56284	9.95108	19.8741	41.5658	43.1554	72.2286
gene_Ani001712	172.952	-1.69677	0.500972	-3.38696	0.000706728	0.0173332	300.578	121.403	370.984	98.2465	93.816	52.6844
gene_Ani026159	140.188	-1.1636	0.343728	-3.38525	0.000711147	0.0173927	202.135	198.026	181.706	61.4041	79.7436	118.115
gene_Ani005367	172.358	-1.05417	0.311491	-3.38428	0.000713644	0.0174066	204.761	270.669	222.401	138.868	84.4344	113.017
gene_Ani030287	74.5693	1.70576	0.504195	3.38314	0.000716628	0.0174533	27.5639	27.863	49.2121	161.54	65.6712	115.566
gene_Ani025149	170.866	1.81058	0.535504	3.38107	0.000722054	0.0175609	45.9399	82.594	98.4243	110.527	327.418	360.293
gene_Ani031248	980.316	-1.27792	0.378017	-3.3806	0.000723279	0.0175662	843.981	1418.03	1902.24	419.437	592.917	705.291
gene_Ani014869	230.05	3.19905	0.947044	3.37793	0.000730335	0.0176883	23.6262	98.5157	13.2494	41.5658	560.082	643.26
novel5844	2026.63	1.02239	0.302762	3.37689	0.000733099	0.0177061	1443.82	1652.87	915.156	2229.44	3074.35	2844.11
gene_Ani009602	125.037	-1.6684	0.494033	-3.3771	0.000732542	0.0177061	148.32	311.469	110.727	61.4041	74.1147	44.1869
gene_Ani003856	1051.25	2.25031	0.666773	3.37492	0.000738359	0.0178084	673.347	227.88	194.956	3413.12	804.003	994.206
gene_Ani020722	1046.16	-1.04061	0.308562	-3.37246	0.000745006	0.0179192	1581.64	1236.92	1405.38	868.159	454.07	730.784
gene_Ani009267	111.028	1.22106	0.362195	3.37127	0.000748232	0.017972	73.5038	56.7212	70.0326	163.429	107.888	194.592
gene_Ani022820	247.254	2.40918	0.715971	3.36492	0.000765672	0.0183152	77.4415	88.5646	69.0863	86.9104	278.634	882.889
gene_Ani001134	87.8944	1.25078	0.371978	3.3625	0.000772399	0.0184508	55.1278	51.7456	49.2121	147.37	139.786	84.1251
gene_Ani000751	139.649	1.29117	0.384445	3.35853	0.00078357	0.0186157	91.8797	76.6233	74.7646	284.348	172.621	137.659
gene_Ani013567	431.169	1.42833	0.425722	3.35509	0.000793406	0.0188237	347.83	232.855	121.138	487.454	738.332	659.405
novel3638	41.865	-2.99169	0.89193	-3.35418	0.000796006	0.0188597	97.13	97.5206	28.3916	13.2255	14.0724	0.849748
gene_Ani015577	401.466	1.34257	0.400403	3.35304	0.000799297	0.0188864	192.947	165.188	322.718	364.646	661.403	701.892
gene_Ani032880	1661.21	-1.25322	0.373827	-3.3524	0.000801154	0.0189046	2237.93	1964.34	2819.29	574.364	1403.49	967.863
gene_Ani001249	1863.39	-1.21659	0.363502	-3.34686	0.000817329	0.0192602	2904.71	2054.9	2857.14	786.917	1679.31	897.334
gene_Ani008495	445.288	-1.62743	0.486508	-3.34513	0.000822451	0.0193548	959.487	290.572	768.466	299.463	182.941	170.799
gene_Ani029706	256.883	-1.80121	0.539528	-3.33849	0.000842336	0.0197694	207.386	252.757	737.236	103.915	148.229	91.7728
gene_Ani024579	1156.9	1.29753	0.388957	3.33593	0.000850144	0.0198471	483.025	947.343	576.35	2341.86	1246.82	1346
gene_Ani031655	108.871	1.99911	0.59941	3.33513	0.000852598	0.0198499	15.7508	74.6331	39.7483	108.638	241.107	173.349
gene_Ani021088	870.193	-1.13482	0.340912	-3.32878	0.00087226	0.0202536	1046.12	1005.06	1535.99	750.074	398.718	485.206
gene_Ani013979	25.9809	3.34473	1.00602	3.32471	0.000885105	0.0205246	0	7.96086	5.67832	14.1702	51.5988	76.4774
gene_Ani012802	120.184	1.7094	0.514493	3.32249	0.000892191	0.020634	53.8153	88.5646	26.4988	201.216	226.097	124.913
novel5747	83.0052	1.78832	0.539296	3.31604	0.00091304	0.0209771	23.6262	54.7309	33.1235	129.421	68.4857	188.644
gene_Ani021313	159.317	1.02447	0.309035	3.31504	0.000916284	0.0209958	120.756	89.5597	105.049	239.004	239.231	162.302
gene_Ani029876	245.818	-1.11712	0.337057	-3.31433	0.000918635	0.0209958	307.141	334.356	368.145	101.081	158.549	205.639
gene_Ani001472	58.2891	4.27243	1.28871	3.31529	0.000915477	0.0209958	1.31257	11.9413	3.78555	246.561	84.4344	1.6995
gene_Ani024719	4237.41	-1.15362	0.348933	-3.30613	0.000945943	0.0215344	7170.56	4689.94	5680.22	2577.08	1685.87	3620.78
gene_Ani024062	1977.75	-1.64828	0.498752	-3.3048	0.00095043	0.0216083	2955.9	2429.06	3611.41	389.207	1637.09	843.8
gene_Ani028603	67.3221	1.39301	0.421651	3.3037	0.000954162	0.0216262	34.1268	50.7505	26.4988	76.5189	101.321	114.716
novel2997	55.4404	2.96055	0.89614	3.30366	0.000954306	0.0216262	32.8142	2.98532	2.83916	78.4083	96.6305	118.965
gene_Ani029002	142.685	1.61868	0.490509	3.3	0.000966837	0.021839	112.881	56.7212	41.641	164.374	175.436	305.06
gene_Ani010059	278.603	-1.72823	0.52395	-3.29846	0.000972151	0.0219306	437.085	430.882	416.41	59.5147	87.2489	240.479
gene_Ani025780	1105.86	1.01387	0.308464	3.28683	0.00101324	0.0227691	950.299	638.859	609.473	1086.38	1682.12	1668.06
gene_Ani023059	39.901	1.73855	0.529024	3.28634	0.00101498	0.022779	9.18797	19.9022	25.5525	57.6254	50.6607	76.4774
novel315	62.5291	1.39046	0.423352	3.28441	0.00102195	0.0228765	44.6273	36.819	22.7133	71.7955	103.198	96.0216
gene_Ani003469	329.352	-1.25006	0.380937	-3.28154	0.00103242	0.0230516	581.467	408.989	401.268	123.753	181.065	279.567
gene_Ani030390	856.999	-1.22507	0.373373	-3.2811	0.00103405	0.0230584	966.05	1246.87	1388.35	662.219	287.077	591.425
novel3641	19.8982	3.3458	1.02006	3.27999	0.0010381	0.0231166	3.9377	2.98532	3.78555	55.736	47.8462	5.09849
gene_Ani005365	47.1556	2.66723	0.813987	3.27675	0.0010501	0.0232677	13.1257	15.9217	9.46387	158.706	16.8869	68.8296
gene_Ani016791	138.851	-1.28485	0.392564	-3.27298	0.00106421	0.0234659	181.134	201.012	208.205	102.025	95.6923	45.0367
gene_Ani016358	3357.83	1.24046	0.37912	3.27194	0.00106812	0.0235175	2596.26	1758.36	1637.25	7102.09	3716.05	3336.96
gene_Ani009238	219.71	1.24123	0.380454	3.26249	0.00110439	0.0242244	102.38	184.095	105.049	219.165	366.821	340.749
novel636	321.97	-1.08917	0.333921	-3.26175	0.00110726	0.0242522	496.151	333.361	484.55	268.289	200.766	148.706
gene_Ani019405	141.352	2.20575	0.676499	3.26054	0.00111201	0.0242998	49.8776	57.7163	43.5338	46.2892	313.346	337.35
gene_Ani008729	24.7482	4.81237	1.4774	3.25733	0.00112468	0.0245458	0	4.97554	0	14.1702	119.146	10.197
gene_Ani006362	74.9909	1.32109	0.406457	3.25025	0.00115304	0.0251333	27.5639	60.7016	39.7483	101.081	116.332	104.519
gene_Ani020852	14653.5	-1.01174	0.311366	-3.24936	0.00115667	0.025181	20222.7	15926.7	22623.4	11661.1	6411.39	11075.6
gene_Ani010510	947.01	-2.87906	0.886542	-3.24751	0.00116418	0.025313	2182.8	2690.77	128.709	139.812	103.198	436.771
gene_Ani006974	169.758	-1.46499	0.451183	-3.24699	0.00116631	0.0253278	131.257	233.85	382.34	88.7997	76.9291	105.369
gene_Ani012191	86.3622	-1.25282	0.386006	-3.24559	0.00117208	0.0253582	82.6918	137.325	144.797	47.2339	44.0935	62.0316
gene_Ani032249	114.869	-1.08118	0.33312	-3.2456	0.00117202	0.0253582	127.319	151.256	189.277	76.5189	58.1659	86.6743
gene_Ani004453	476.323	-1.09134	0.336183	-3.24626	0.00116931	0.0253582	610.344	521.437	812.947	408.101	283.324	221.784
gene_Ani010150	300.678	-1.18021	0.363839	-3.24377	0.00117961	0.0254894	353.081	353.263	545.119	247.506	126.652	178.447
gene_Ani026409	150.909	-1.16383	0.358961	-3.24222	0.00118601	0.0255013	246.763	194.046	185.492	117.14	60.0423	101.97
gene_Ani012017	132.362	-1.42012	0.439012	-3.2348	0.00121728	0.0260679	248.075	132.349	197.795	106.749	49.7225	59.4824
gene_Ani003312	86.4029	-1.22392	0.378577	-3.23295	0.0012252	0.0261826	111.568	87.5695	163.725	50.0679	55.3515	50.1352
gene_Ani026303	240.849	-1.04726	0.324011	-3.23218	0.00122849	0.0262208	439.71	291.567	243.221	139.812	155.735	175.048
gene_Ani026981	74.5959	2.95013	0.913571	3.22923	0.00124124	0.0264284	18.3759	15.9217	17.035	11.3361	107.888	277.018
gene_Ani012344	42.0076	-2.4863	0.77029	-3.22775	0.0012477	0.0265334	18.3759	66.6722	128.709	17.9489	8.44344	11.8965
gene_Ani025568	23278.7	-1.08246	0.335594	-3.22551	0.00125747	0.026676	34285.6	25653.9	34932.1	21299.7	10271.9	13228.9
novel3642	29.5311	2.83639	0.880233	3.22231	0.0012716	0.0269431	9.18797	7.96086	4.73194	91.6338	53.4751	10.197
gene_Ani029914	14.7532	4.05861	1.26017	3.22068	0.00127885	0.027031	0	0.995108	3.78555	50.0679	5.62896	28.0417
novel3378	36.6054	2.93351	0.910946	3.22029	0.00128061	0.0270353	7.87541	9.95108	7.5711	9.44678	130.404	54.3839
gene_Ani026032	625.998	-1.01837	0.316344	-3.2192	0.00128551	0.027086	828.23	807.033	879.194	580.032	292.706	368.791
novel1986	117.444	2.72724	0.847255	3.21891	0.0012868	0.027086	9.18797	70.6527	12.303	69.9062	338.676	203.94
gene_Ani005459	330.293	-1.01757	0.316236	-3.21775	0.00129201	0.0270892	514.526	386.102	425.874	251.284	256.118	147.856
gene_Ani006461	57.9262	3.44155	1.06991	3.21667	0.00129686	0.0271485	2.62514	17.9119	8.51748	259.786	45.9699	12.7462
gene_Ani020891	495.593	1.76286	0.548445	3.21428	0.00130771	0.0272774	173.259	266.689	236.597	234.28	1059.18	1003.55
gene_Ani012446	8070.63	-1.18645	0.36935	-3.21226	0.00131697	0.027358	13053.5	14091.7	6496.95	4149.97	6361.66	4269.99
gene_Ani027752	141.733	1.07815	0.335639	3.21222	0.00131713	0.027358	68.2535	117.423	87.0676	157.761	217.653	202.24
gene_Ani007767	231.951	-3.40363	1.05964	-3.21206	0.00131785	0.027358	378.019	58.7114	834.713	51.0126	67.5475	1.6995
gene_Ani008496	73.9157	-1.81042	0.563696	-3.21169	0.00131955	0.0273606	206.073	61.6967	77.6037	35.8978	29.083	33.1402
gene_Ani031086	67.068	1.52311	0.474594	3.2093	0.00133059	0.0275241	23.6262	46.7701	33.1235	65.1828	99.445	134.26
novel6362	532.703	1.29688	0.404431	3.20668	0.00134277	0.0276777	206.073	218.924	498.746	816.202	782.426	673.85
gene_Ani018029	212.123	-1.81264	0.565269	-3.20668	0.00134275	0.0276777	402.958	197.031	390.858	128.476	31.8974	121.514
gene_Ani016747	28.1347	1.99445	0.622402	3.20444	0.00135323	0.0278603	5.25027	14.9266	13.2494	35.8978	63.7949	35.6894
gene_Ani031582	30.5905	2.06735	0.645298	3.20371	0.00135668	0.0278983	7.87541	15.9217	11.3566	24.5616	51.5988	72.2286
gene_Ani006600	196.653	1.23339	0.38557	3.19887	0.00137966	0.0282045	118.131	162.203	71.9254	219.165	298.335	310.158
gene_Ani007918	968.137	1.71769	0.537408	3.19625	0.00139225	0.0283955	270.389	245.792	837.553	925.784	1635.21	1894.09
gene_Ani019714	269.726	-1.38296	0.43298	-3.19405	0.0014029	0.0285126	423.959	237.831	508.21	156.817	91.0015	200.541
gene_Ani009353	778.836	2.50926	0.785802	3.19324	0.00140685	0.0285395	99.7551	463.72	134.387	254.118	2362.29	1358.75
gene_Ani027817	2361.53	1.26764	0.397337	3.19034	0.00142104	0.0285987	1282.38	1785.22	1090.24	5042.69	2923.31	2045.34
gene_Ani009690	135.828	-1.12738	0.353213	-3.19179	0.00141396	0.0285987	137.82	167.178	253.632	85.021	95.6923	75.6276
gene_Ani018249	570.222	1.00374	0.314617	3.19037	0.0014209	0.0285987	328.142	360.229	449.534	1039.15	624.815	619.467
gene_Ani013198	27.1167	1.78829	0.560395	3.19112	0.00141722	0.0285987	7.87541	18.9071	9.46387	42.5105	43.1554	40.7879
gene_Ani012680	866.767	-1.24026	0.388642	-3.19127	0.00141649	0.0285987	1107.81	987.147	1558.7	785.027	357.439	404.48
novel2397	725.996	1.61171	0.505211	3.19017	0.0014219	0.0285987	329.454	533.378	211.044	631.99	1809.71	840.401
gene_Ani013134	178.756	1.26489	0.39679	3.18781	0.00143354	0.0287335	115.506	77.6184	122.084	300.408	303.964	152.955
novel5821	16.6576	3.66854	1.15132	3.18637	0.00144072	0.0288141	1.31257	3.98043	1.89277	5.66807	67.5475	19.5442
gene_Ani033117	1219.81	-1.15182	0.361488	-3.18634	0.00144087	0.0288141	1660.4	1964.34	1422.42	1138.34	530.061	603.321
gene_Ani030155	69.0266	2.79567	0.879197	3.1798	0.00147376	0.0293373	13.1257	21.8924	17.035	17.9489	72.2383	271.919
novel970	18.5389	4.2847	1.34888	3.17647	0.00149077	0.029642	2.62514	0.995108	1.89277	7.55742	4.6908	93.4723
gene_Ani001565	287.959	-1.06917	0.336651	-3.17591	0.00149365	0.0296654	547.341	280.62	342.592	203.106	186.694	167.4
gene_Ani024034	13.4517	2.28466	0.719964	3.1733	0.00150715	0.0298995	3.9377	5.97065	3.78555	22.6723	19.7014	24.6427
novel224	26.3292	2.98911	0.942681	3.17086	0.00151988	0.0301178	3.9377	6.96576	6.62471	105.804	15.9487	18.6945
gene_Ani015048	896.481	-1.19806	0.378009	-3.16938	0.00152763	0.0302166	1198.37	926.446	1621.16	760.466	348.996	523.445
gene_Ani009920	2174.38	-1.50039	0.47407	-3.16491	0.00155132	0.0305327	3538.68	3776.43	2324.33	454.39	1438.2	1514.25
gene_Ani000883	84.3848	-1.46463	0.463487	-3.16002	0.00157756	0.0309827	166.696	74.6331	130.601	49.1233	30.0211	55.2336
gene_Ani022407	1750.86	-1.25903	0.398468	-3.15966	0.00157952	0.0309827	1691.9	1680.74	4036.34	1057.09	1051.68	987.408
gene_Ani021114	356.02	-2.14623	0.67948	-3.15863	0.00158512	0.0310576	510.589	636.869	595.277	35.8978	69.4239	288.065
gene_Ani015743	248.373	1.81874	0.575866	3.15828	0.00158705	0.0310606	133.882	89.5597	105.995	282.459	150.106	728.234
gene_Ani024474	896.806	1.76573	0.559754	3.15447	0.0016079	0.0313184	232.324	541.339	448.587	2446.72	1150.18	561.684
gene_Ani024990	65.7536	1.30089	0.412367	3.15469	0.00160669	0.0313184	51.1901	36.819	26.4988	103.915	101.321	74.7779
gene_Ani013833	15.4726	-3.09957	0.983229	-3.15245	0.00161909	0.0314407	11.8131	27.863	43.5338	1.88936	0.93816	6.79799
gene_Ani027870	25.8124	-2.84401	0.903366	-3.14823	0.0016426	0.0317653	40.6896	51.7456	43.5338	0	11.2579	7.64774
gene_Ani021276	185.993	-1.05286	0.334565	-3.14696	0.00164979	0.0318241	171.946	302.513	278.238	102.97	120.085	140.208
gene_Ani017707	994.447	-1.33148	0.423678	-3.14266	0.0016742	0.0321846	1771.97	901.568	1596.56	819.036	331.171	546.388
gene_Ani015815	99.5043	2.31597	0.737312	3.1411	0.00168315	0.0322419	19.6885	67.6673	12.303	66.1275	229.849	201.39
novel4305	35.5649	-2.91892	0.92933	-3.14088	0.00168439	0.0322419	14.4382	36.819	137.226	7.55742	3.75264	13.596
gene_Ani029486	279.781	1.16653	0.371642	3.13887	0.00169602	0.0323935	129.944	168.173	218.615	268.289	529.122	364.542
gene_Ani033160	7831.98	-1.0258	0.327784	-3.1295	0.00175102	0.0332256	8823.08	8986.82	13703.7	5213.68	6650.62	3613.98
gene_Ani025021	2001	1.2996	0.415701	3.12629	0.00177027	0.0335002	791.478	1913.59	762.788	2372.09	3131.58	3034.45
gene_Ani017833	60.2596	-1.65284	0.528772	-3.12581	0.00177318	0.0335002	70.8787	56.7212	146.69	22.6723	27.2066	37.3889
gene_Ani000135	69.0343	1.88018	0.601443	3.12611	0.00177134	0.0335002	23.6262	23.8826	40.6946	137.923	147.291	40.7879
gene_Ani031729	4303.13	-1.43398	0.458751	-3.12583	0.00177307	0.0335002	8025.04	4439.18	6380.54	1345.22	1704.64	3924.14
gene_Ani012546	340.852	1.76144	0.563838	3.12402	0.00178396	0.0336674	112.881	126.379	226.187	210.663	920.335	448.667
gene_Ani001175	2984.97	-1.1188	0.358431	-3.12137	0.0018001	0.033862	4425.98	3379.39	4457.48	2843.48	1462.59	1340.9
gene_Ani015321	420.223	-1.28841	0.412902	-3.12038	0.0018062	0.0339403	437.085	530.393	821.464	157.761	218.591	356.045
gene_Ani002035	175.99	1.03218	0.3309	3.1193	0.00181282	0.0339914	128.632	111.452	106.942	191.77	320.851	196.292
gene_Ani020662	29.3344	3.39011	1.08803	3.11583	0.00183427	0.0342829	2.62514	4.97554	7.5711	3.77871	52.537	104.519
gene_Ani017765	143.743	1.18792	0.381629	3.11277	0.0018534	0.0345664	57.753	98.5157	105.995	228.612	227.973	143.607
gene_Ani020925	54.1029	1.30204	0.418538	3.11092	0.00186503	0.0347462	31.5016	31.8435	30.2844	71.7955	102.259	56.9331
gene_Ani008727	60.2454	2.08946	0.672017	3.10923	0.00187577	0.0348914	28.8765	26.8679	13.2494	48.1786	184.818	59.4824
gene_Ani025089	136.1	-1.93274	0.621648	-3.10906	0.00187683	0.0348914	372.769	214.943	59.6224	53.8466	52.537	62.8814
gene_Ani007096	265.483	1.5561	0.500694	3.10788	0.00188434	0.0349937	171.946	134.34	98.4243	171.931	405.285	610.969
novel1394	90.3429	1.15929	0.373219	3.1062	0.00189508	0.0351558	56.4404	47.7652	63.4079	158.706	89.1252	126.613
gene_Ani008509	107.42	1.23009	0.396105	3.10545	0.00189988	0.0352073	52.5027	73.638	66.2471	101.081	145.415	205.639
gene_Ani005487	127.541	-1.94636	0.627451	-3.10201	0.00192212	0.0355817	225.762	90.5548	291.487	25.5063	38.4646	93.4723
gene_Ani030118	146.147	1.28844	0.41579	3.09878	0.00194316	0.035857	56.4404	115.433	82.3357	139.812	218.591	264.272
gene_Ani026887	17.0818	-2.39083	0.771771	-3.09784	0.00194934	0.035933	38.0645	14.9266	33.1235	2.83403	8.44344	5.09849
gene_Ani000520	49.2128	1.66582	0.53788	3.09701	0.00195486	0.0359967	15.7508	33.8337	20.8205	111.472	58.1659	55.2336
gene_Ani029194	38.7399	1.64681	0.532179	3.09447	0.00197167	0.0361916	19.6885	13.9315	22.7133	44.3999	45.0317	86.6743
gene_Ani023866	43.7011	-1.44892	0.468281	-3.09413	0.00197389	0.0361942	57.753	53.7358	80.4429	15.1148	26.2685	28.8914
gene_Ani004468	845.58	-1.5102	0.488438	-3.0919	0.00198881	0.036315	640.533	1386.19	1728.1	299.463	697.991	321.205
gene_Ani022321	123.022	1.07997	0.349347	3.0914	0.00199217	0.0363383	78.7541	103.491	54.8905	151.148	186.694	163.152
gene_Ani004396	600.113	1.16148	0.376014	3.08894	0.00200874	0.0365665	325.517	273.655	512.942	599.871	754.281	1134.41
gene_Ani008732	114.271	2.2383	0.724622	3.08892	0.00200887	0.0365665	32.8142	76.6233	10.4103	110.527	313.346	141.908
gene_Ani017337	933.142	-1.08662	0.351888	-3.08796	0.00201535	0.0365699	1485.83	1193.13	1128.09	460.058	443.75	887.987
gene_Ani017740	30.2453	-2.78795	0.902773	-3.08821	0.00201365	0.0365699	98.4426	9.95108	50.1585	12.2808	4.6908	5.94824
gene_Ani024461	103.31	1.8426	0.597326	3.08474	0.00203728	0.036891	34.1268	46.7701	53.9441	236.17	197.014	51.8347
novel2930	48.9968	-1.31325	0.426101	-3.08203	0.00205597	0.0370543	80.0666	75.6282	53.9441	34.9531	28.1448	21.2437
gene_Ani001944	542.46	-1.05668	0.342868	-3.08189	0.00205692	0.0370543	1029.05	651.796	517.674	327.803	425.925	302.51
gene_Ani029470	252.981	1.89574	0.615007	3.08246	0.00205295	0.0370543	45.9399	67.6673	207.259	232.391	578.845	385.786
novel3379	339.321	-1.19415	0.387844	-3.07895	0.00207731	0.0373444	409.521	659.757	347.324	281.514	149.167	188.644
gene_Ani018225	163.532	1.11534	0.362652	3.0755	0.00210149	0.0377015	111.568	68.6625	129.655	241.838	256.118	173.349
gene_Ani008550	19.0808	4.05337	1.31854	3.07414	0.00211113	0.0377981	2.62514	2.98532	0.946387	95.4125	6.56712	5.94824
gene_Ani014608	2525.48	-1.27055	0.413347	-3.0738	0.00211352	0.0377981	4825	3813.25	2074.48	1118.5	2127.75	1193.9
gene_Ani030567	697.754	-1.39557	0.454218	-3.07245	0.00212306	0.0378935	628.72	927.441	1477.31	244.672	324.603	583.777
gene_Ani002641	126.392	1.01302	0.330097	3.06885	0.00214884	0.0383144	99.7551	89.5597	62.4615	193.659	173.56	139.359
gene_Ani009126	39.5038	3.93541	1.28302	3.06731	0.00215992	0.0383942	2.62514	9.95108	1.89277	1.88936	42.2172	178.447
gene_Ani006385	633.129	1.77912	0.580008	3.0674	0.00215931	0.0383942	217.886	546.314	92.7459	1152.51	953.171	836.152
gene_Ani027369	744.133	-1.01013	0.329936	-3.06159	0.00220166	0.0390168	1350.63	696.576	936.923	486.509	405.285	588.876
gene_Ani011390	26.4504	2.28265	0.746186	3.05909	0.00222011	0.0392242	11.8131	4.97554	10.4103	25.5063	78.8055	27.1919
gene_Ani028027	136.575	-1.42589	0.466108	-3.05913	0.00221979	0.0392242	270.389	183.1	143.851	47.2339	115.394	59.4824
gene_Ani008538	235.638	-1.1141	0.364237	-3.05874	0.00222273	0.0392278	242.825	427.896	296.219	102.97	168.869	175.048
gene_Ani000719	86.4448	-1.0132	0.331509	-3.05633	0.00224064	0.0393985	132.569	106.477	107.888	70.8509	51.5988	49.2854
gene_Ani018406	435.515	-1.3638	0.446323	-3.05564	0.00224579	0.0393985	939.798	425.906	516.727	170.042	196.076	364.542
gene_Ani017865	208.011	-1.24695	0.408499	-3.05252	0.00226927	0.0397304	288.765	188.075	401.268	83.1317	149.167	137.659
gene_Ani029808	49.8232	1.42219	0.465874	3.05274	0.00226766	0.0397304	30.1891	20.8973	30.2844	91.6338	46.908	79.0266
gene_Ani001941	683.519	-1.1963	0.39203	-3.05155	0.00227666	0.0398198	708.787	1160.3	986.135	290.016	323.665	632.213
gene_Ani032762	655.308	-1.11066	0.364148	-3.05002	0.00228827	0.0399064	1080.24	670.703	936.923	341.029	303.026	599.922
gene_Ani014082	16.1566	2.74581	0.900683	3.04859	0.00229921	0.0400136	3.9377	0.995108	7.5711	15.1148	41.2791	28.0417
gene_Ani001230	80.4375	2.80798	0.921635	3.04674	0.00231338	0.0401771	15.7508	39.8043	4.73194	39.6765	75.0528	307.609
gene_Ani025958	39.9785	1.96783	0.646039	3.04599	0.00231918	0.0402006	10.5005	24.8777	13.2494	29.285	68.4857	93.4723
gene_Ani008520	120.909	1.30899	0.429879	3.04503	0.0023266	0.0402094	101.068	66.6722	41.641	204.995	181.065	130.012
novel5200	47.8107	-3.28693	1.07938	-3.0452	0.00232526	0.0402094	90.5672	3.98043	165.618	16.0595	4.6908	5.94824
gene_Ani002979	339.725	1.61747	0.531176	3.04506	0.00232631	0.0402094	165.384	188.075	147.636	170.042	594.794	772.421
gene_Ani011051	115.38	3.05118	1.00223	3.04438	0.0023316	0.0402161	6.56284	48.7603	18.9277	488.399	104.136	25.4925
gene_Ani030691	90.7396	-1.19162	0.391935	-3.04035	0.002363	0.0406371	101.068	98.5157	178.867	58.57	48.7843	58.6326
gene_Ani006089	62.0324	2.13342	0.702803	3.03559	0.00240067	0.0411631	11.8131	42.7896	14.1958	44.3999	160.425	98.5708
gene_Ani021739	194.172	-1.2852	0.42356	-3.03428	0.00241111	0.0413015	303.203	187.08	335.967	64.2381	136.033	138.509
gene_Ani024465	746.16	1.65532	0.545907	3.03225	0.00242742	0.0415401	194.26	483.623	400.322	1739.15	1217.73	441.869
gene_Ani017597	82.5281	2.37297	0.782656	3.03194	0.00242985	0.0415409	15.7508	33.8337	30.2844	31.1744	288.953	95.1718
gene_Ani029447	34.4381	3.3543	1.10677	3.03071	0.00243983	0.0416706	0	0.995108	17.035	80.2976	58.1659	50.1352
gene_Ani027103	27.8233	2.78345	0.918984	3.02884	0.00245496	0.0418471	1.31257	12.9364	6.62471	16.0595	45.0317	84.9748
novel3138	76.5404	1.52563	0.503793	3.02829	0.00245943	0.0418823	66.9409	25.8728	26.4988	107.693	92.8779	139.359
gene_Ani023314	257.121	-1.6967	0.560812	-3.02544	0.00248273	0.0421147	660.222	203.002	316.093	154.927	57.2278	151.255
gene_Ani021673	43.9283	-1.8317	0.605946	-3.02288	0.00250379	0.0424306	98.4426	30.8483	76.6574	20.7829	12.1961	24.6427
gene_Ani031749	123.221	-1.76823	0.585142	-3.02188	0.00251214	0.0425135	203.448	154.242	213.883	17.0042	93.816	56.9331
gene_Ani016631	829.116	-1.78751	0.59159	-3.02154	0.00251493	0.0425135	2239.24	676.673	941.655	153.983	590.103	373.04
gene_Ani028594	1694.47	1.19331	0.395104	3.02025	0.00252566	0.0425531	794.103	1334.44	964.368	1294.21	2711.28	3068.44
novel3565	305.075	1.4666	0.485652	3.01985	0.00252902	0.0425686	103.693	228.875	153.315	224.833	655.774	463.963
novel4248	38.636	2.64936	0.878145	3.017	0.0025529	0.0428283	23.6262	6.96576	1.89277	34.0084	59.1041	106.219
gene_Ani003511	53.9233	1.51092	0.500893	3.01645	0.00255752	0.0428415	15.7508	29.8532	37.8555	103.915	56.2896	79.8764
gene_Ani005190	24.0823	2.07697	0.688696	3.01581	0.00256296	0.0428915	9.18797	9.95108	8.51748	57.6254	42.2172	16.995
gene_Ani025176	64.0876	-1.78217	0.591103	-3.01499	0.00256991	0.0429665	64.3158	52.7407	180.76	26.451	26.2685	33.9899
gene_Ani008725	332.282	2.18304	0.724158	3.01459	0.00257323	0.0429809	86.6295	241.811	31.2308	365.59	953.171	315.257
gene_Ani000397	6584.75	-1.61359	0.535313	-3.0143	0.00257576	0.0429819	9552.87	3643.09	16581.6	4061.17	2066.77	3602.93
novel806	45.6965	-1.73725	0.57642	-3.01387	0.00257942	0.0429872	76.1289	70.6527	64.3543	8.5021	19.7014	34.8397
gene_Ani010717	187.816	1.14147	0.378763	3.01368	0.00258101	0.0429872	69.5661	113.442	167.511	256.008	273.943	246.427
gene_Ani013286	41.2079	1.75045	0.581151	3.01205	0.00259489	0.0431772	24.9388	15.9217	16.0886	34.0084	98.5068	57.7829
gene_Ani026866	175.696	1.07246	0.356214	3.01072	0.00260633	0.0432192	77.4415	121.403	140.065	196.493	302.088	216.686
gene_Ani006794	182.025	1.66393	0.552772	3.01016	0.00261107	0.0432401	91.8797	134.34	35.9627	170.042	257.994	401.931
gene_Ani016723	146.157	-1.07826	0.359004	-3.00348	0.00266909	0.043992	164.071	160.212	270.667	74.6296	99.445	107.918
novel2364	4393.23	1.02064	0.340362	2.99869	0.00271146	0.0445221	2852.21	3596.32	2254.29	4648.76	8347.75	4660.02
gene_Ani029830	2380.03	-1.87946	0.627147	-2.99684	0.00272795	0.0447506	3567.56	3074.88	4586.19	224.833	978.501	1848.2
gene_Ani017803	70.1559	-1.24774	0.416728	-2.99413	0.00275231	0.0449811	81.3792	74.6331	140.065	36.8424	41.2791	46.7362
gene_Ani012825	500.471	1.03395	0.345402	2.99347	0.00275829	0.0450365	343.893	343.312	298.112	938.065	652.021	427.423
gene_Ani027368	913.474	-1.24571	0.41631	-2.99228	0.00276904	0.0451698	1964.91	1115.52	775.091	434.552	724.26	466.512
gene_Ani026484	61.685	-1.94318	0.650026	-2.98938	0.00279543	0.0454708	56.4404	131.354	105.995	8.5021	25.3303	42.4874
gene_Ani011891	566.854	-1.38688	0.463979	-2.98911	0.00279792	0.0454708	444.96	995.108	1020.21	215.387	241.107	484.357
gene_Ani029993	17.0208	3.70727	1.24092	2.9875	0.00281265	0.0456676	1.31257	3.98043	1.89277	7.55742	7.50528	79.8764
gene_Ani003375	59.1392	2.01167	0.673673	2.98612	0.00282544	0.0457588	31.5016	30.8483	8.51748	54.7913	69.4239	159.753
gene_Ani008624	484.974	-1.61813	0.543086	-2.97952	0.00288704	0.0465288	947.674	248.777	998.438	187.991	334.923	192.043
gene_Ani000712	19.1621	-2.37471	0.798895	-2.9725	0.00295387	0.0472566	39.377	27.863	29.338	2.83403	2.81448	12.7462
gene_Ani005889	299.014	-1.27418	0.428644	-2.9726	0.00295293	0.0472566	404.271	400.033	464.676	226.723	217.653	80.7261
gene_Ani026384	3506.6	-1.74563	0.587248	-2.97256	0.00295324	0.0472566	9156.47	5642.26	1408.22	1194.07	1883.83	1754.73
gene_Ani018476	84.1091	-1.82219	0.613107	-2.97205	0.0029582	0.0472824	52.5027	234.845	105.995	28.3403	32.8356	50.1352
novel2765	84.4846	-1.25781	0.424463	-2.9633	0.00304356	0.0483342	157.508	124.389	75.711	51.9573	59.1041	38.2387
novel103	32.5329	-2.69695	0.910069	-2.96345	0.00304208	0.0483342	119.444	28.8581	20.8205	10.3915	13.1342	2.54925
novel1775	1522.22	1.13585	0.383381	2.96271	0.00304943	0.0483418	795.416	1439.92	620.83	1748.6	2644.67	1883.89
gene_Ani030773	57.363	1.90239	0.642194	2.96233	0.00305322	0.0483579	17.0634	27.863	27.4452	43.4552	168.869	59.4824
novel2986	46.6447	1.42495	0.481218	2.96114	0.00306506	0.0485014	36.7519	20.8973	18.9277	49.1233	75.991	78.1769
gene_Ani018036	1803.29	-1.43531	0.485527	-2.9562	0.00311459	0.0491959	3856.32	2207.15	1835.99	502.569	831.21	1586.48
gene_Ani032258	1526.88	-1.1113	0.376576	-2.95106	0.00316681	0.0498851	2206.43	1946.43	2109.5	1526.6	684.857	687.446

## Sheet: Table 4
Row.names	baseMean	log2FoldChange	lfcSE	stat	pvalue	padj	4.5h_1H	4.5h_2H	4.5h_3H	0h_1H	0h_2H	0h_3H
gene_Ani007873	276.407	7.46956	0.643761	11.603	3.97845e-31	6.76376e-27	3.18597	1.76376	4.63127	801.369	504.471	343.018
gene_Ani002943	96.0319	3.43814	0.369172	9.31311	1.24141e-20	1.05526e-16	14.8679	18.5195	15.0516	149.391	184.25	194.111
gene_Ani015840	181.585	4.54901	0.515433	8.82562	1.08859e-18	6.16901e-15	21.2398	4.4094	19.6829	349.238	291.648	403.29
novel5250	249.547	11.3666	1.29387	8.78502	1.56335e-18	6.64465e-15	0	0	0	561.947	708.428	226.906
gene_Ani006984	1757.93	-1.66198	0.202184	-8.22015	2.03248e-16	6.91083e-13	2580.64	2887.27	2547.2	754.869	799.075	978.532
gene_Ani028991	3921.69	-1.69195	0.211141	-8.01337	1.11609e-15	3.16243e-12	6278.49	5830.99	5859.71	1663.09	1665.15	2232.72
novel4895	2263.32	-2.00224	0.25112	-7.97325	1.5456e-15	3.75383e-12	3626.7	3412.87	3827.74	1137.75	704.487	870.397
gene_Ani013627	113.191	2.86178	0.368118	7.77408	7.59958e-15	1.61501e-11	21.2398	31.7477	28.9454	245.357	158.633	193.225
gene_Ani018476	146.438	-2.70545	0.350982	-7.70822	1.2758e-14	2.40999e-11	300.544	223.116	238.51	29.6803	34.4854	52.2947
gene_Ani007892	123.581	8.48849	1.1116	7.63628	2.23592e-14	3.80128e-11	1.06199	0	1.15782	358.143	194.103	187.02
gene_Ani009324	1096.6	1.27233	0.166911	7.62279	2.48249e-14	3.8368e-11	645.691	635.835	644.904	1664.08	1459.22	1529.84
gene_Ani010881	109.311	-5.30681	0.713392	-7.43884	1.01571e-13	1.439e-10	78.5874	312.185	248.931	1.97869	8.86766	5.31811
gene_Ani011743	1081.47	-2.24139	0.302022	-7.42126	1.16009e-13	1.51713e-10	1362.54	2408.41	1585.05	321.537	408.898	402.404
gene_Ani025089	173.689	-2.28702	0.311903	-7.33246	2.25964e-13	2.74401e-10	216.646	336.878	311.453	56.3926	55.1766	65.59
gene_Ani007876	68.0184	9.49109	1.30425	7.27707	3.41141e-13	3.86649e-10	0	0	0	106.849	210.853	90.4079
gene_Ani005458	887.168	-5.19692	0.718256	-7.23547	4.63928e-13	4.92952e-10	3077.65	1241.69	862.574	8.9041	54.1913	77.9989
novel4210	520.39	3.89937	0.544858	7.15667	8.266e-13	8.26648e-10	105.137	65.2591	25.472	1053.65	546.839	1325.98
gene_Ani006514	9512.21	-2.17724	0.306827	-7.09599	1.28431e-12	1.21303e-09	15274.6	15308.5	16156.2	4446.11	2204.11	3683.68
gene_Ani011735	12580.1	-1.48787	0.211508	-7.0346	1.99828e-12	1.78804e-09	21643.4	17584.7	16414.4	6124.04	6272.39	7441.81
gene_Ani004098	92.9268	-2.37988	0.344778	-6.90265	5.10397e-12	4.33863e-09	131.687	161.384	174.83	27.7016	25.6177	36.3404
gene_Ani019893	180.946	-3.02774	0.44355	-6.82615	8.72216e-12	7.06121e-09	473.648	217.824	275.561	30.6697	55.1766	32.795
gene_Ani021080	360.057	1.79457	0.269748	6.65276	2.87654e-11	2.22291e-08	173.105	142.865	167.884	514.459	468.016	694.013
gene_Ani011786	1545.55	-1.76846	0.273377	-6.46895	9.86843e-11	7.29449e-08	3122.26	2067.13	1979.87	652.967	654.236	796.83
gene_Ani015265	99.4639	3.12434	0.485619	6.43372	1.24515e-10	8.82034e-08	23.3638	28.2201	9.26254	129.604	189.177	217.156
gene_Ani015112	3028.42	-1.53147	0.238594	-6.41872	1.37428e-10	9.34566e-08	3497.14	4897.08	5105.97	1611.64	1667.12	1391.57
novel6603	94.5473	7.56342	1.19128	6.34899	2.16732e-10	1.41718e-07	1.06199	1.76376	0	120.7	402.986	40.7722
novel6362	522.963	1.65136	0.26296	6.27989	3.38822e-10	2.13345e-07	219.832	217.824	320.715	854.793	821.737	702.877
gene_Ani022653	32.8684	3.46589	0.567285	6.10961	9.98749e-10	6.06419e-07	5.30996	5.29128	5.78909	58.3713	71.9266	50.522
gene_Ani018213	206.975	-1.36213	0.224658	-6.06314	1.3349e-09	7.82576e-07	310.102	276.028	307.979	115.753	121.191	110.794
gene_Ani027490	40.0117	-2.72723	0.461786	-5.90584	3.50855e-09	1.9883e-06	77.5254	66.141	64.8378	9.89344	12.8088	8.86351
gene_Ani027779	71.9465	-2.30786	0.391996	-5.88744	3.92218e-09	2.151e-06	140.183	129.636	89.1519	24.7336	27.5883	20.3861
gene_Ani007883	276.218	-5.70214	0.977182	-5.83529	5.36964e-09	2.82468e-06	320.721	346.579	958.673	0.989344	28.5736	1.7727
gene_Ani020852	22921.6	-1.8112	0.311608	-5.81245	6.15668e-09	3.07852e-06	29260	41650.3	36120.4	12212.5	6733.51	11552.7
gene_Ani018836	1867.23	-1.82567	0.315596	-5.78483	7.2584e-09	3.52572e-06	4159.82	2163.25	2415.21	834.017	849.325	781.762
gene_Ani015048	1333.69	-1.88077	0.328582	-5.72391	1.04099e-08	4.91609e-06	2155.84	2144.73	1992.6	796.422	366.53	545.993
gene_Ani009050	127.918	1.98231	0.347449	5.70533	1.16118e-08	5.29755e-06	40.3557	42.3302	72.9425	195.89	205.927	210.065
gene_Ani015813	341.736	1.44736	0.253833	5.702	1.18409e-08	5.29755e-06	160.361	225.761	163.252	456.088	520.236	524.72
gene_Ani016994	1216.68	-1.89299	0.332848	-5.68725	1.29103e-08	5.62791e-06	1969.99	2393.42	1388.22	427.397	430.574	690.468
gene_Ani008624	586.879	-1.88885	0.334978	-5.63874	1.71302e-08	7.28075e-06	1017.39	1018.57	736.372	196.879	351.751	200.315
gene_Ani025407	370.803	-1.54054	0.275013	-5.60169	2.12277e-08	8.59265e-06	523.562	621.725	510.597	153.348	175.383	240.201
novel6402	65.0366	2.35786	0.420674	5.60497	2.08292e-08	8.59265e-06	24.4258	18.5195	20.8407	106.849	138.927	80.658
novel4283	63.8647	3.79087	0.682412	5.55511	2.77445e-08	1.09694e-05	10.6199	11.4644	3.47345	88.0516	63.0589	206.52
gene_Ani026898	2076.35	-2.33049	0.42051	-5.54207	2.98919e-08	1.12932e-05	5340.76	2254.97	2796.13	725.189	882.825	458.244
gene_Ani004007	821.816	-1.0661	0.192351	-5.54249	2.98201e-08	1.12932e-05	1008.89	1240.8	1087.19	544.139	498.56	551.311
gene_Ani022038	403.515	2.19897	0.400023	5.49712	3.8604e-08	1.42675e-05	174.167	92.5974	166.726	882.495	677.884	427.221
gene_Ani015743	223.591	3.24124	0.590089	5.4928	3.95612e-08	1.43102e-05	50.9756	33.5114	43.9971	295.814	157.647	759.603
gene_Ani000946	170.783	2.6247	0.480473	5.46273	4.68866e-08	1.66067e-05	71.1534	40.5665	31.2611	261.187	186.221	434.312
novel2734	699.624	-4.77405	0.886909	-5.3828	7.33351e-08	2.51458e-05	2640.11	1337.81	71.7847	39.5738	65.0295	43.4312
gene_Ani027420	854.93	-2.66156	0.494595	-5.38129	7.39539e-08	2.51458e-05	824.105	1734.66	1871.03	121.689	204.942	373.154
gene_Ani027369	852.701	-1.20255	0.224978	-5.3452	9.03189e-08	3.01081e-05	1155.45	1240.8	1170.55	509.512	425.648	614.242
gene_Ani025167	732.826	-1.17327	0.221315	-5.30135	1.14947e-07	3.75811e-05	948.358	1013.28	1084.87	369.025	478.854	502.561
gene_Ani025820	225.296	1.43217	0.271014	5.28451	1.26043e-07	4.04313e-05	114.695	115.526	135.465	299.771	400.03	286.292
gene_Ani005121	76.6458	-3.26668	0.620729	-5.26265	1.41995e-07	4.47048e-05	149.741	194.895	71.7847	25.7229	8.86766	8.86351
gene_Ani009981	672.812	-1.28133	0.244583	-5.23882	1.61607e-07	4.99541e-05	1003.58	864.242	992.25	486.757	348.795	341.245
gene_Ani025266	191.866	-1.28587	0.245702	-5.23345	1.66371e-07	5.05085e-05	241.072	277.792	297.559	101.902	121.191	111.68
gene_Ani030671	30.1257	-3.10438	0.594051	-5.22578	1.7342e-07	5.17248e-05	53.0996	62.6135	46.3127	2.96803	6.89707	8.86351
gene_Ani009693	579.769	1.65866	0.317615	5.22222	1.76793e-07	5.18218e-05	220.894	299.839	316.084	605.479	1001.06	1035.26
gene_Ani008728	52.0525	4.43077	0.851653	5.20256	1.96564e-07	5.66403e-05	10.6199	0	3.47345	125.647	67.9854	104.589
gene_Ani008569	361.531	-2.43618	0.468825	-5.19635	2.03235e-07	5.75866e-05	409.929	478.861	942.463	86.0729	80.7943	171.066
gene_Ani005023	60.0589	-6.19503	1.19433	-5.18703	2.1367e-07	5.95508e-05	231.514	96.1249	27.7876	0	4.92648	0
gene_Ani020398	972.282	-1.51533	0.294383	-5.14749	2.63989e-07	7.12394e-05	1684.32	993.878	1644.1	486.757	450.28	574.356
gene_Ani023099	5353.59	1.51455	0.294831	5.137	2.79154e-07	7.41547e-05	2232.31	2504.54	3591.55	9929.06	7129.6	6734.5
gene_Ani010073	248.121	-1.63359	0.318671	-5.12625	2.95567e-07	7.73068e-05	450.284	263.682	412.183	131.583	102.471	128.521
gene_Ani008932	295.816	-1.90634	0.372969	-5.11126	3.20021e-07	8.24344e-05	351.519	616.434	433.024	86.0729	165.53	122.317
gene_Ani027859	277.36	-1.18308	0.232698	-5.08419	3.69206e-07	9.36847e-05	351.519	357.161	446.918	176.103	159.618	172.839
gene_Ani021474	246.022	-1.53217	0.301927	-5.07466	3.88191e-07	9.70535e-05	442.85	280.438	373.975	118.721	110.353	149.793
novel5573	301.182	1.55907	0.308011	5.06172	4.15489e-07	0.000102373	162.485	131.4	164.41	500.608	317.265	530.925
gene_Ani012276	44.9892	2.6994	0.534865	5.04688	4.49082e-07	0.000109069	11.6819	15.8738	8.10472	94.977	89.6619	49.6357
novel6012	1804.92	1.552	0.3081	5.03733	4.72068e-07	0.000113037	1071.55	716.086	966.778	3426.1	2701.68	1947.31
gene_Ani017338	297.847	-2.29583	0.458793	-5.00408	5.61298e-07	0.000130721	425.859	271.619	787.316	130.593	85.7207	85.9761
gene_Ani011138	843.594	-3.07681	0.617193	-4.98517	6.1908e-07	0.00014223	833.663	3055.71	635.642	242.389	184.25	109.908
gene_Ani008120	724.52	1.36486	0.274758	4.96749	6.78255e-07	0.000153747	328.155	426.83	460.811	1301.98	881.84	947.51
novel5788	39.0804	-3.14001	0.636131	-4.93611	7.96975e-07	0.000178281	90.2693	33.5114	86.8363	5.93606	10.8383	7.09081
gene_Ani009980	984.983	-1.2166	0.24737	-4.91813	8.73729e-07	0.000192913	1230.85	1306.95	1594.31	699.466	481.81	596.515
gene_Ani027854	1199.55	-1.36946	0.278758	-4.91274	8.98141e-07	0.00019576	1845.74	1351.04	1992.6	516.438	765.575	725.922
gene_Ani022140	1639.22	-1.496	0.305031	-4.90442	9.3706e-07	0.000201658	2658.16	1633.24	2969.8	841.932	991.208	740.99
gene_Ani012340	85.8228	-1.80923	0.370003	-4.88976	1.00958e-06	0.000214549	166.733	114.644	119.255	30.6697	47.2942	36.3404
gene_Ani008377	709.169	-1.48825	0.306117	-4.86169	1.16386e-06	0.000241303	810.3	1404.83	921.623	372.983	316.28	428.994
novel202	178.23	-2.37254	0.489727	-4.84463	1.26851e-06	0.000256737	192.22	284.847	419.13	92.9983	39.4118	40.7722
gene_Ani033438	1207.9	-1.12998	0.233209	-4.84536	1.26382e-06	0.000256737	1600.42	1589.15	1785.35	606.468	764.59	901.419
gene_Ani014275	4427.61	-1.62417	0.337072	-4.81848	1.44653e-06	0.000289324	9641.82	4720.7	5696.46	1899.54	2055.33	2551.81
gene_Ani031804	18.7068	6.6552	1.3821	4.8153	1.46982e-06	0.000290562	0	0.88188	0	56.3926	26.603	28.3632
gene_Ani022114	66.5458	-2.17604	0.452639	-4.80746	1.52861e-06	0.000298712	86.0213	88.188	152.832	29.6803	17.7353	24.8178
gene_Ani009895	6755.7	-2.20589	0.459935	-4.79609	1.61792e-06	0.00030235	9131	13478.6	10704	2640.56	1007.96	3572
gene_Ani009602	124.64	-1.5733	0.327634	-4.80201	1.57078e-06	0.00030235	181.601	168.439	209.565	64.3074	77.8384	46.0903
novel3620	144.06	-2.21177	0.461167	-4.79604	1.61837e-06	0.00030235	320.721	159.62	230.406	52.4352	71.9266	29.2496
gene_Ani006687	1447.15	-1.44555	0.301134	-4.80034	1.58395e-06	0.00030235	1603.61	2214.4	2533.3	846.878	574.427	910.283
gene_Ani033350	2089.79	-1.37	0.286344	-4.78446	1.7145e-06	0.000311213	4033.44	2246.15	2761.39	1221.84	1206.99	1068.94
gene_Ani003385	452.83	-1.43075	0.299087	-4.78373	1.72072e-06	0.000311213	727.464	724.023	530.28	291.856	178.339	265.019
gene_Ani011452	153.006	-1.62404	0.3394	-4.78504	1.70952e-06	0.000311213	190.096	242.517	260.509	97.9451	55.1766	71.7945
gene_Ani006605	15837.4	-2.42843	0.508125	-4.77919	1.76001e-06	0.000314968	39078.1	18834.3	22225.5	1988.58	5639.83	7258.33
gene_Ani027207	1776.73	-1.82271	0.381736	-4.77481	1.79879e-06	0.000317376	3733.96	1597.97	2979.06	760.806	982.34	606.264
gene_Ani005706	816.122	-1.53656	0.321897	-4.77347	1.8108e-06	0.000317376	1571.75	1100.59	969.093	537.214	319.236	398.858
novel4268	218.832	2.96837	0.622528	4.76826	1.85823e-06	0.000322365	67.9675	68.7866	11.5782	265.144	351.751	547.765
novel1901	76.6787	3.09183	0.649239	4.76223	1.91464e-06	0.000328796	11.6819	11.4644	25.472	98.9344	67.0001	245.519
gene_Ani002616	10264	-1.42051	0.29907	-4.74977	2.03647e-06	0.000346221	15359.6	17064.4	12410.6	6692.91	3803.24	6253.21
gene_Ani016358	3256.89	1.65071	0.347927	4.74442	2.09103e-06	0.000351976	1559	1690.56	1470.43	7437.89	3902.76	3480.7
novel4247	932.868	-1.24422	0.262919	-4.73232	2.21964e-06	0.000366371	1497.41	1035.33	1403.27	467.96	655.222	538.015
gene_Ani002071	148.592	-2.17769	0.460656	-4.72736	2.27454e-06	0.000371821	315.412	192.25	222.301	52.4352	80.7943	28.3632
gene_Ani029053	218.503	1.06653	0.225841	4.7225	2.32959e-06	0.000377193	135.935	141.983	145.885	291.856	270.956	324.405
gene_Ani029257	2383.98	-2.32145	0.491885	-4.71949	2.36435e-06	0.000379211	1427.32	4385.59	6106.33	838.964	810.898	734.785
gene_Ani030892	264.103	1.02944	0.218537	4.71061	2.46973e-06	0.00039241	178.415	174.612	167.884	395.738	332.045	335.927
gene_Ani013079	561.196	-1.13991	0.242329	-4.704	2.55111e-06	0.000401588	665.869	924.21	725.952	342.313	315.295	393.54
gene_Ani011631	85.1798	-1.61083	0.34385	-4.68468	2.80396e-06	0.000437341	117.881	138.455	128.518	54.4139	35.4706	36.3404
gene_Ani018973	508.666	-1.20057	0.256959	-4.67224	2.97932e-06	0.000460467	851.717	619.961	655.325	305.707	262.089	357.2
gene_Ani027421	850.491	-2.08097	0.445722	-4.66876	3.03019e-06	0.000464111	1116.15	1728.48	1282.86	144.444	419.736	411.267
gene_Ani018357	503.034	-1.46972	0.315652	-4.65614	3.222e-06	0.000489082	867.647	799.865	549.963	316.59	196.074	288.064
gene_Ani028497	228.865	2.74422	0.589713	4.65349	3.26369e-06	0.000491026	29.7358	104.062	43.9971	543.15	184.25	467.994
gene_Ani033160	10856	-1.59317	0.342521	-4.65132	3.29824e-06	0.000491872	19033	11251.9	18636.2	5460.19	6984.76	3769.65
gene_Ani020732	323.971	-1.24141	0.267496	-4.64086	3.46958e-06	0.000509826	549.05	433.885	383.238	163.242	199.03	215.383
gene_Ani006297	736.282	-1.42173	0.306386	-4.64033	3.47861e-06	0.000509826	1480.42	803.392	933.201	429.375	390.177	381.131
gene_Ani004963	2312.66	-1.29224	0.279176	-4.62874	3.6789e-06	0.000534573	3440.85	3744.46	2667.61	1335.61	1023.72	1663.68
gene_Ani005705	1980.6	-1.39188	0.30195	-4.60964	4.03375e-06	0.000581167	3704.23	2151.79	2748.66	1352.43	975.443	951.055
gene_Ani005480	1125.24	-1.11007	0.24106	-4.60496	4.12535e-06	0.000589371	1607.86	1334.28	1671.89	867.655	613.839	655.9
gene_Ani032258	2609.45	-2.0561	0.44686	-4.60121	4.20037e-06	0.000595087	3450.41	2989.57	6181.59	1598.78	719.266	717.058
gene_Ani032530	496.566	-2.1374	0.465043	-4.59612	4.30421e-06	0.000604759	691.357	1274.32	461.969	121.689	178.339	251.724
gene_Ani023850	705.344	-1.07276	0.23362	-4.5919	4.39225e-06	0.000612071	988.714	1012.4	867.205	367.047	525.163	471.539
gene_Ani007551	320.218	-1.03338	0.225229	-4.58815	4.47198e-06	0.000618115	426.921	485.916	377.448	225.57	206.912	198.543
novel4464	128.11	2.57311	0.561044	4.5863	4.51175e-06	0.000618583	29.7358	53.7947	26.6298	382.876	140.897	134.725
gene_Ani003067	261.171	-1.61485	0.353814	-4.56412	5.01593e-06	0.000671464	345.147	327.177	509.44	93.9877	120.206	171.066
gene_Ani032898	1034.36	-1.21777	0.267125	-4.5588	5.14469e-06	0.000683319	1431.56	1450.69	1457.69	819.177	496.589	550.424
gene_Ani012162	110.932	1.26122	0.277048	4.55237	5.3046e-06	0.000698727	60.5335	67.0229	68.3112	168.188	160.603	140.93
gene_Ani018902	361.759	-2.06623	0.45403	-4.55085	5.34289e-06	0.000698727	851.717	627.016	273.245	138.508	167.5	112.567
gene_Ani027541	1210.12	-1.29188	0.284436	-4.54189	5.57515e-06	0.000723535	2232.31	1671.16	1251.6	677.701	768.531	659.446
gene_Ani016721	305.589	-1.83903	0.405337	-4.53704	5.70497e-06	0.00072925	384.441	708.149	340.398	121.689	102.471	176.384
gene_Ani030423	421.693	-1.35921	0.300641	-4.52102	6.15421e-06	0.000780804	761.448	462.987	596.276	277.016	193.118	239.315
gene_Ani031616	225.8	-2.48786	0.550644	-4.5181	6.23983e-06	0.000785802	278.242	614.67	257.035	63.318	32.5148	109.021
gene_Ani026032	930.062	-1.72004	0.381455	-4.50915	6.50885e-06	0.000813654	1961.5	1279.61	1039.72	607.457	307.412	384.677
gene_Ani027613	6096.23	-1.40275	0.3116	-4.50178	6.73854e-06	0.000836218	11728.6	8339.94	6471.04	3153.04	4108.68	2776.05
gene_Ani029372	47.1575	-2.56078	0.569142	-4.49937	6.81554e-06	0.000839645	101.951	52.0309	87.9941	20.7762	6.89707	13.2953
gene_Ani030784	666.792	-1.5762	0.35137	-4.48589	7.26118e-06	0.000881766	1449.62	641.127	905.413	323.515	347.809	333.268
novel2769	952.395	-1.22273	0.27344	-4.47165	7.76173e-06	0.000935867	1214.92	1448.93	1336.12	746.955	516.295	451.153
gene_Ani027734	841.816	1.06539	0.238558	4.46594	7.97185e-06	0.000954432	480.02	582.041	570.804	1318.8	1177.43	921.806
gene_Ani012680	1169.21	-1.7364	0.389101	-4.4626	8.0972e-06	0.000962661	2149.47	1328.99	1917.35	822.145	375.398	421.903
gene_Ani006393	174.651	-3.95425	0.887415	-4.45592	8.35337e-06	0.00098622	483.206	481.506	19.6829	16.8188	23.6471	23.0451
gene_Ani012802	125.558	1.72712	0.387944	4.45197	8.50865e-06	0.000997625	44.6036	57.3222	72.9425	210.73	237.456	130.294
gene_Ani009803	109.506	1.32629	0.298434	4.44416	8.82356e-06	0.00102746	58.4095	69.6685	59.0487	146.423	140.897	182.588
novel4226	279.62	2.48193	0.558754	4.4419	8.91673e-06	0.00103125	117.881	104.062	32.4189	251.293	665.075	506.993
gene_Ani030719	617.363	-1.08757	0.245047	-4.43822	9.07071e-06	0.00103343	812.424	908.336	797.736	489.725	363.574	332.382
gene_Ani032565	230.696	-1.54365	0.347756	-4.4389	9.042e-06	0.00103343	320.721	276.028	434.182	139.498	80.7943	132.953
gene_Ani004086	253.077	1.35443	0.305251	4.4371	9.11799e-06	0.00103343	129.563	184.313	112.308	305.707	383.28	403.29
gene_Ani010059	473.573	-2.58841	0.585214	-4.42301	9.73364e-06	0.0010959	1251.03	699.331	486.283	62.3287	91.6325	250.837
novel4884	52.8438	-2.33602	0.528496	-4.42012	9.86439e-06	0.00109611	45.6656	118.172	100.73	20.7762	15.7647	15.9543
gene_Ani020663	40.4696	2.67616	0.605336	4.42095	9.82669e-06	0.00109611	13.8059	4.4094	15.0516	50.4565	92.6178	66.4764
gene_Ani022534	203.381	1.88152	0.427518	4.40104	1.07731e-05	0.00118163	129.563	58.2041	72.9425	437.29	267.015	255.269
gene_Ani027110	177.75	1.342	0.305036	4.39949	1.08505e-05	0.00118249	123.191	79.3692	99.5723	267.123	211.839	285.405
gene_Ani031847	454.698	2.78993	0.634363	4.398	1.09254e-05	0.00118308	66.9055	228.407	48.6283	487.747	1268.08	628.423
gene_Ani033232	282.768	-2.03056	0.462461	-4.39076	1.12953e-05	0.00121539	266.56	658.764	437.655	64.3074	139.912	129.407
gene_Ani010032	3405.6	-1.11938	0.255023	-4.38931	1.13711e-05	0.00121585	4769.4	3486.95	5736.99	2053.88	2098.68	2287.67
gene_Ani001945	2327.29	-1.34383	0.306574	-4.38337	1.16857e-05	0.00124168	3017.12	2675.62	4324.45	1440.48	1530.16	975.873
gene_Ani032001	361.892	-1.04168	0.2388	-4.36215	1.28789e-05	0.00135996	549.05	488.561	423.761	263.166	203.956	242.86
gene_Ani006800	1146.26	-1.20871	0.27776	-4.35162	1.35134e-05	0.00141816	1376.34	1793.74	1630.21	902.282	561.619	613.355
gene_Ani023316	252.919	-1.02089	0.235072	-4.34287	1.40631e-05	0.00146679	307.978	339.524	369.344	152.359	158.633	189.679
gene_Ani007716	45.7514	-4.10303	0.946165	-4.33648	1.4478e-05	0.00150085	29.7358	142.865	86.8363	0	8.86766	6.20446
gene_Ani031420	612.6	-1.16681	0.269425	-4.33075	1.48605e-05	0.00153117	975.97	752.243	815.103	287.899	394.118	450.267
gene_Ani009785	151.029	2.02312	0.467322	4.32917	1.49673e-05	0.00153288	35.0457	77.6054	65.9956	301.75	285.736	140.044
gene_Ani022445	497.911	-1.12909	0.261142	-4.32366	1.53462e-05	0.00155298	637.195	749.598	663.429	338.356	235.486	363.404
gene_Ani028769	1928.94	-1.37204	0.317287	-4.32429	1.53022e-05	0.00155298	2300.27	3846.76	2201.01	863.697	1224.72	1137.19
gene_Ani024186	1088.22	1.88553	0.4365	4.31967	1.56264e-05	0.00157198	602.149	354.516	434.182	2245.81	2070.11	822.534
novel4286	61.0759	2.42245	0.561622	4.31331	1.60828e-05	0.00157977	20.1778	21.1651	16.2094	71.2328	63.0589	174.611
gene_Ani015430	625.691	-1.93787	0.449399	-4.31214	1.61685e-05	0.00157977	656.311	1059.14	1262.02	184.018	173.412	419.244
gene_Ani002990	1709.17	-1.23498	0.286125	-4.31624	1.58708e-05	0.00157977	1804.32	3016.91	2375.84	835.996	1172.5	1049.44
gene_Ani030183	8928.9	-1.5548	0.360251	-4.31586	1.58981e-05	0.00157977	19424.9	9155.67	11388.3	5529.44	4558.96	3516.16
gene_Ani018215	7715.02	-1.14799	0.266182	-4.3128	1.61199e-05	0.00157977	12792.8	10288	8815.62	5971.68	4253.52	4168.51
gene_Ani001941	871.591	-1.59067	0.369616	-4.30358	1.68061e-05	0.00162417	1085.36	1366.03	1475.06	303.729	339.927	659.446
gene_Ani011903	50.2051	-2.60403	0.605471	-4.30082	1.70166e-05	0.00162527	99.8272	76.7235	82.205	3.95738	21.6765	16.8407
gene_Ani033411	102.771	1.61791	0.376486	4.2974	1.72814e-05	0.00164134	30.7978	62.6135	57.8909	153.348	167.5	144.475
gene_Ani033406	1034.05	-1.13609	0.264708	-4.29186	1.77185e-05	0.00166427	1129.96	1523.89	1610.52	518.416	677.884	743.649
gene_Ani027504	4774	-1.16509	0.271412	-4.29269	1.76521e-05	0.00166427	4935.07	7055.04	7819.9	3424.12	2476.05	2933.82
gene_Ani003479	669.337	-1.33779	0.312769	-4.27723	1.89236e-05	0.00176293	1213.86	657.882	1006.14	316.59	422.692	398.858
gene_Ani026911	188.017	-1.49851	0.350396	-4.27661	1.89763e-05	0.00176293	350.457	188.722	294.086	114.764	98.5296	81.5443
gene_Ani012147	6849.15	2.12349	0.496799	4.27434	1.91707e-05	0.00177131	1469.8	3058.36	3142.32	18527.4	9206.6	5690.38
gene_Ani020954	6632.34	-1.00708	0.235701	-4.27269	1.93133e-05	0.00177484	7593.24	10926.5	8052.62	4697.41	3903.74	4620.55
novel2443	172.139	2.06686	0.484457	4.26636	1.98691e-05	0.0018161	56.2856	81.1329	61.3643	438.279	136.956	258.815
gene_Ani003332	177.659	1.28187	0.301134	4.25683	2.07345e-05	0.00187504	109.385	80.251	121.571	221.613	295.589	237.542
gene_Ani020085	131.954	1.64727	0.386894	4.25769	2.06554e-05	0.00187504	69.0295	55.5584	67.1534	147.412	287.706	164.861
gene_Ani012594	108.548	-1.45155	0.341665	-4.24846	2.15249e-05	0.00193622	121.067	179.903	175.988	63.318	46.3089	64.7037
gene_Ani032662	92.607	-1.92067	0.453487	-4.23533	2.28213e-05	0.00203133	166.733	85.5423	187.566	36.6057	29.5589	49.6357
gene_Ani022152	5050.31	-2.10327	0.497968	-4.22372	2.40308e-05	0.00212785	4344.61	12818.1	7418.14	3023.44	1239.5	1458.05
gene_Ani002922	174.597	1.43976	0.341084	4.22114	2.43066e-05	0.00214113	86.0213	90.8336	105.361	235.464	342.883	187.02
gene_Ani014918	160.637	1.12769	0.267463	4.21624	2.48408e-05	0.0021769	95.5792	104.944	101.888	233.485	245.339	182.588
gene_Ani026971	259.096	-3.44619	0.819057	-4.20751	2.58204e-05	0.00225114	678.613	37.9208	707.426	44.5205	45.3236	40.7722
gene_Ani011674	7340.71	-1.65833	0.394312	-4.20562	2.60369e-05	0.00225844	13441.6	11695.5	8310.81	3881.2	1916.4	4798.71
gene_Ani002252	48.1798	-3.17008	0.75681	-4.18874	2.80503e-05	0.0024085	50.9756	49.3853	159.779	17.8082	4.92648	6.20446
novel6316	20.9011	2.66932	0.638109	4.18317	2.87477e-05	0.00245598	4.24797	7.93692	4.63127	30.6697	43.353	34.5677
gene_Ani028052	251.338	-1.13253	0.27214	-4.16158	3.16058e-05	0.00268665	386.565	316.595	332.294	188.965	158.633	124.976
gene_Ani013056	157.25	1.02617	0.246918	4.15593	3.2397e-05	0.0027402	96.6412	116.408	97.2567	202.816	216.765	213.611
gene_Ani027269	162.199	-1.27769	0.308194	-4.14575	3.3871e-05	0.0028507	226.204	286.611	175.988	92.009	88.6766	103.703
gene_Ani005487	151.904	-2.17903	0.526891	-4.13564	3.5397e-05	0.00290109	235.762	313.067	197.987	26.7123	40.3971	97.4987
gene_Ani024839	396.757	1.13127	0.273396	4.13784	3.50598e-05	0.00290109	208.15	310.422	226.932	460.045	597.089	577.901
gene_Ani003442	377.134	-1.19792	0.289426	-4.13896	3.48886e-05	0.00290109	399.309	620.843	555.752	235.464	188.191	263.246
gene_Ani022548	361.46	-1.90999	0.461795	-4.13601	3.53397e-05	0.00290109	421.611	701.094	590.487	139.498	75.8678	240.201
gene_Ani030831	170.054	1.4655	0.354413	4.13501	3.54936e-05	0.00290109	59.4715	116.408	94.941	261.187	281.795	206.52
gene_Ani027294	147.022	-1.16833	0.282353	-4.13783	3.50602e-05	0.00290109	221.956	175.494	213.038	104.87	89.6619	77.1126
novel2765	105.976	-1.61648	0.391928	-4.12442	3.71669e-05	0.00299467	199.654	108.471	171.357	54.4139	62.0736	39.8858
gene_Ani021411	218.054	1.05984	0.256922	4.12515	3.70494e-05	0.00299467	147.617	117.29	159.779	278.995	328.104	276.542
gene_Ani012275	145.585	2.17108	0.52666	4.12236	3.75006e-05	0.0030073	40.3557	62.6135	55.5752	332.42	287.706	94.8396
gene_Ani016974	752.134	-1.24414	0.30216	-4.11748	3.83036e-05	0.00305727	1466.61	817.502	889.204	455.098	439.442	444.948
novel2441	197.887	1.73223	0.421251	4.11211	3.92057e-05	0.00310017	74.3394	96.1249	104.204	212.709	473.927	226.02
gene_Ani011673	395.524	1.38345	0.336428	4.11219	3.91926e-05	0.00310017	175.229	257.509	224.617	382.876	713.354	619.56
gene_Ani022748	2754.24	-1.35538	0.329704	-4.1109	3.94116e-05	0.00310202	3847.6	4006.38	4028.05	941.856	1625.74	2075.84
gene_Ani019581	773.483	-1.1299	0.275371	-4.10321	4.07462e-05	0.00317765	918.623	1083.83	1183.29	375.951	464.074	615.128
gene_Ani010661	126.188	1.19299	0.290737	4.10331	4.07276e-05	0.00317765	62.6575	82.0148	85.6785	196.879	160.603	169.293
gene_Ani003248	103.424	1.17966	0.28769	4.10045	4.12355e-05	0.00319247	57.3475	64.3772	68.3112	142.466	158.633	129.407
gene_Ani029034	1477.12	-1.22021	0.297612	-4.10002	4.13119e-05	0.00319247	2736.75	1423.35	2041.23	923.058	875.928	862.42
gene_Ani015741	31.707	2.96293	0.724428	4.09003	4.31316e-05	0.00329205	10.6199	5.29128	5.78909	21.7656	75.8678	70.9081
gene_Ani011847	148.379	-1.15544	0.282469	-4.09052	4.30402e-05	0.00329205	223.018	185.195	206.091	101.902	100.5	73.5672
gene_Ani025176	77.9534	-2.0555	0.502919	-4.08713	4.3674e-05	0.00331474	66.9055	193.132	116.94	27.7016	27.5883	35.4541
novel4553	1010.03	-1.41544	0.346659	-4.08308	4.44429e-05	0.00334324	1230.85	2114.75	1061.72	670.775	494.618	487.493
gene_Ani001550	58.6741	-2.96505	0.726055	-4.08378	4.43092e-05	0.00334324	42.4797	166.675	103.046	11.8721	4.92648	23.0451
gene_Ani019623	29791	-1.68485	0.412786	-4.08165	4.47172e-05	0.00334906	57629	26427.3	52283.6	8672.59	18562	15171.7
novel3441	1826.06	-1.04202	0.255409	-4.07981	4.50721e-05	0.00336084	2882.25	1878.4	2614.35	1188.2	1341.97	1051.21
novel233	34.168	1.93415	0.475467	4.0679	4.74393e-05	0.00347636	14.8679	10.5826	17.3673	57.382	46.3089	58.4992
gene_Ani011427	280.169	1.57929	0.388053	4.06978	4.70578e-05	0.00347636	135.935	138.455	147.043	527.32	504.471	227.792
gene_Ani009982	587.052	-1.08468	0.266526	-4.06969	4.70764e-05	0.00347636	721.092	903.927	768.791	375.951	291.648	460.903
gene_Ani016544	727.05	1.56059	0.384565	4.05807	4.94799e-05	0.00361033	393.999	488.561	221.143	1177.32	1316.36	764.921
gene_Ani021714	71.9665	1.75216	0.432504	4.05121	5.09537e-05	0.00368623	33.9837	37.9208	26.6298	113.775	146.809	72.6808
gene_Ani005919	1599.09	-1.29251	0.319152	-4.04982	5.12564e-05	0.00369242	1539.89	2173.83	3099.48	976.483	1000.08	804.807
gene_Ani002976	334.873	1.31305	0.325872	4.02935	5.59313e-05	0.00399533	152.927	203.714	219.985	341.324	610.883	480.403
gene_Ani026937	1565.71	-1.45106	0.361252	-4.01674	5.90087e-05	0.00419752	1550.51	3131.55	2196.38	594.596	887.752	1033.49
gene_Ani032186	770.347	-1.59528	0.398665	-4.00155	6.2928e-05	0.00442082	1825.56	856.305	790.789	439.269	399.045	311.109
gene_Ani031962	1400.28	-1.09398	0.273563	-3.99903	6.36031e-05	0.00444986	2333.2	1433.05	1955.55	751.901	945.884	982.077
gene_Ani031966	1340.44	-1.05471	0.264289	-3.99073	6.58693e-05	0.00457079	1656.71	1718.78	2053.97	955.706	644.383	1013.1
gene_Ani024793	4119.14	-1.2428	0.312077	-3.98234	6.82407e-05	0.0047161	3694.67	6770.19	6908.7	2682.11	2141.05	2518.12
gene_Ani032067	420.183	1.72311	0.432994	3.97952	6.90538e-05	0.00474177	201.778	272.501	111.15	526.331	918.296	491.039
gene_Ani030762	1102.72	1.20576	0.303023	3.97912	6.917e-05	0.00474177	746.58	533.537	721.32	1089.27	1894.72	1630.89
novel1547	33.2615	2.14866	0.540292	3.97686	6.98319e-05	0.00476792	8.49593	13.2282	15.0516	37.5951	55.1766	70.0218
gene_Ani028574	1077.58	-1.31166	0.330094	-3.97361	7.07926e-05	0.004795	1243.59	1261.97	2103.75	546.118	521.221	788.853
gene_Ani007767	241.858	-3.39509	0.855395	-3.96904	7.21635e-05	0.00486846	415.239	548.529	361.239	53.4246	70.9413	1.7727
gene_Ani026488	106.46	-1.46007	0.368743	-3.95959	7.50776e-05	0.00504504	176.291	168.439	123.886	52.4352	42.3677	75.3399
gene_Ani017333	1903.51	1.91223	0.483668	3.9536	7.69827e-05	0.00513248	482.144	950.666	964.462	4016.74	3689.93	1317.12
gene_Ani000752	165.351	-1.26198	0.319858	-3.94544	7.96528e-05	0.00528975	218.77	282.201	199.145	73.2115	104.441	114.339
gene_Ani002789	1693	-2.48417	0.630822	-3.93799	8.21655e-05	0.00539453	5540.41	836.022	2241.53	426.407	356.677	756.944
gene_Ani010982	196.284	1.37031	0.347911	3.93866	8.19373e-05	0.00539453	115.757	111.999	100.73	183.029	305.442	360.745
novel4208	72.7386	3.91756	0.995127	3.93674	8.2596e-05	0.00540083	8.49593	2.64564	16.2094	80.1369	18.7206	310.223
gene_Ani001670	88.0014	-1.80912	0.459896	-3.93375	8.36305e-05	0.00544752	82.8353	202.832	125.044	40.5631	31.5295	45.2039
gene_Ani024683	324.891	1.67883	0.427769	3.92462	8.68657e-05	0.00561522	151.865	153.447	158.621	789.497	274.898	421.017
novel1976	97.7206	2.19614	0.560557	3.91778	8.93667e-05	0.00575501	54.1616	17.6376	33.5767	106.849	124.147	249.951
gene_Ani032682	514.239	-1.11431	0.284617	-3.91511	9.03623e-05	0.00579717	904.817	605.851	599.749	336.377	366.53	272.11
gene_Ani029492	213.374	-1.30151	0.333117	-3.90707	9.3421e-05	0.00597086	275.056	395.964	239.668	106.849	109.368	153.339
gene_Ani014416	91.2138	1.31852	0.337568	3.90594	9.38594e-05	0.00597642	46.7276	52.0309	57.8909	123.668	160.603	106.362
gene_Ani013198	27.1793	2.12906	0.545279	3.90452	9.44109e-05	0.00598911	10.6199	6.17316	13.8938	44.5205	45.3236	42.5449
gene_Ani018977	196.311	1.32452	0.339487	3.90154	9.55819e-05	0.00601847	79.6494	151.683	104.204	299.771	239.427	303.132
gene_Ani017645	303.562	-1.13615	0.291181	-3.90186	9.54549e-05	0.00601847	452.408	502.671	296.401	188.965	192.133	188.793
gene_Ani002755	3478.34	-1.13283	0.290653	-3.89753	9.71798e-05	0.00609651	5372.62	3419.93	5541.31	1920.32	2654.39	1961.5
gene_Ani020843	990.19	-1.54272	0.3963	-3.89281	9.90903e-05	0.00617082	1858.49	1098.82	1465.8	295.814	723.207	499.016
novel4847	697.826	1.2595	0.32476	3.87824	0.000105216	0.00651771	415.239	332.469	486.283	819.177	1353.8	779.989
novel612	2587.09	3.25294	0.838874	3.87775	0.000105427	0.00651771	1068.36	288.375	116.94	10049.8	1843.49	2155.61
gene_Ani008731	132.797	3.7138	0.958366	3.87514	0.000106565	0.00656048	39.2937	0	17.3673	234.475	277.853	227.792
gene_Ani018461	26898.9	-1.02437	0.264395	-3.87439	0.000106891	0.00656048	36619.6	29759.9	41820.4	22093	14459.2	16641.2
gene_Ani031248	1074.08	-1.36989	0.354509	-3.86418	0.000111461	0.00674754	999.334	1667.63	1979.87	439.269	622.707	735.672
gene_Ani001230	82.5882	3.02132	0.781842	3.86437	0.000111378	0.00674754	11.6819	22.9289	19.6829	41.5524	78.8237	320.859
gene_Ani032018	85.4198	1.73214	0.448373	3.86317	0.000111923	0.00674754	42.4797	54.6765	20.8407	112.785	157.647	124.089
gene_Ani003910	186.18	-1.59018	0.411575	-3.86365	0.000111703	0.00674754	215.584	221.352	401.763	67.2754	125.133	85.9761
gene_Ani029225	91.0178	-2.67375	0.693221	-3.857	0.000114786	0.00689571	73.2774	271.619	127.36	17.8082	10.8383	45.2039
gene_Ani012457	3340.37	-1.6262	0.421784	-3.85553	0.00011548	0.00691297	7819.44	4787.72	2530.99	1885.69	1592.24	1426.14
gene_Ani010286	787.664	-1.28271	0.333202	-3.84965	0.000118289	0.00705625	751.89	1482.44	1114.98	405.631	410.868	560.174
gene_Ani002641	124.064	1.31363	0.342309	3.83757	0.000124259	0.00738645	58.4095	61.7316	93.7832	202.816	182.28	145.362
gene_Ani031878	133.393	1.19851	0.312669	3.83316	0.000126509	0.00749401	69.0295	97.0068	76.4159	170.167	224.647	163.089
novel395	588.432	-2.49425	0.651281	-3.82976	0.000128266	0.00754553	597.901	454.168	1946.29	291.856	160.603	79.7716
gene_Ani010788	605.451	-1.66263	0.435924	-3.81403	0.000136719	0.00798752	608.521	1347.51	804.683	309.665	171.441	390.881
novel5823	259.998	1.95346	0.512771	3.80962	0.000139181	0.0080758	103.013	158.738	57.8909	229.528	383.28	627.537
gene_Ani026031	706.46	-1.11226	0.293005	-3.79606	0.000147014	0.00848375	817.734	961.249	1119.61	396.727	356.677	586.765
gene_Ani018119	227.511	-1.53705	0.405193	-3.79338	0.000148609	0.00853548	272.932	510.608	231.563	109.817	96.559	143.589
gene_Ani011438	1986.81	-2.29703	0.605855	-3.79139	0.000149807	0.00854657	4911.71	1257.56	3736.28	255.251	756.707	1003.35
gene_Ani014206	262.436	-1.59997	0.421983	-3.79154	0.000149714	0.00854657	621.265	236.344	326.505	117.732	147.794	124.976
novel3644	133.894	-1.25195	0.330919	-3.78324	0.000154798	0.00875226	160.361	198.423	207.249	77.1688	59.1177	101.044
gene_Ani001599	2993.67	2.14337	0.566692	3.78225	0.000155418	0.00875226	1077.92	1219.64	1017.72	1947.03	2931.26	9768.48
gene_Ani021229	1166.6	-1.46466	0.387082	-3.78385	0.000154418	0.00875226	2634.8	1031.8	1471.59	649.01	536.986	675.4
gene_Ani004462	249.685	2.33504	0.617383	3.78216	0.000155472	0.00875226	28.6738	64.3772	155.148	278.995	347.809	623.105
gene_Ani031891	94.4617	-1.33178	0.352828	-3.77458	0.000160274	0.00893386	123.191	128.754	153.99	40.5631	50.2501	70.0218
gene_Ani029021	533.513	-1.59891	0.423755	-3.7732	0.000161167	0.00895425	464.09	1241.69	700.48	332.42	253.221	209.179
gene_Ani019185	559.535	-1.45698	0.386301	-3.77161	0.000162195	0.00898204	563.918	933.911	963.304	230.517	228.589	436.971
gene_Ani027055	147.786	-1.08465	0.287735	-3.7696	0.000163508	0.00902535	187.973	203.714	210.723	117.732	87.6913	78.8853
novel4915	174.407	1.45498	0.386206	3.76736	0.000164986	0.00904813	94.5173	104.944	79.8894	244.368	359.633	163.089
gene_Ani008867	34.3001	2.09242	0.556026	3.76316	0.000167779	0.00917174	13.8059	11.4644	13.8938	83.1049	37.4412	46.0903
gene_Ani024070	1150.84	-1.22168	0.325921	-3.74838	0.000177977	0.00969804	1957.25	1193.18	1682.31	710.349	870.016	491.925
novel3631	651.514	1.01719	0.271427	3.74755	0.000178571	0.00969929	401.433	422.42	468.916	726.179	1134.08	756.058
novel1492	62.0744	3.10891	0.831844	3.73737	0.000185955	0.0100045	8.49593	22.9289	6.9469	25.7229	210.853	97.4987
gene_Ani017048	71.3901	1.70171	0.455282	3.73771	0.000185707	0.0100045	26.5498	37.0389	37.0502	80.1369	161.589	85.9761
gene_Ani018521	83.9951	1.36619	0.366247	3.73024	0.000191294	0.0102434	31.8597	51.149	57.8909	107.838	132.03	123.203
gene_Ani015738	330.984	2.04621	0.548605	3.72984	0.000191601	0.0102434	198.592	66.141	122.729	265.144	487.721	845.579
gene_Ani029247	19281.7	-1.46766	0.393882	-3.72615	0.00019443	0.0103621	25550.5	31552.8	27865.2	15938.3	5774.82	9008.88
gene_Ani024901	3541.97	1.57056	0.421773	3.72371	0.000196316	0.0103974	2717.64	1506.25	1128.87	7459.65	3905.71	4533.69
gene_Ani028603	71.0313	1.34839	0.362046	3.72437	0.000195804	0.0103974	38.2317	45.8577	35.8923	80.1369	106.412	119.657
gene_Ani006936	2859.62	1.25815	0.338001	3.72234	0.000197388	0.0104217	1965.75	1520.36	1572.32	5744.13	3654.46	2700.71
novel5225	18.6399	-2.2829	0.613511	-3.72103	0.000198409	0.0104432	30.7978	35.2752	26.6298	5.93606	7.88237	5.31811
gene_Ani007645	54.4472	-3.85709	1.0384	-3.71445	0.000203647	0.010501	20.1778	223.997	61.3643	14.8402	0.985296	5.31811
gene_Ani025506	191.333	-1.65916	0.446284	-3.71772	0.000201028	0.010501	456.656	156.093	259.351	88.0516	87.6913	100.158
novel2202	52.8787	1.84295	0.496019	3.71548	0.000202819	0.010501	30.7978	26.4564	11.5782	91.0197	93.6031	63.8173
novel275	35.2837	2.82752	0.761269	3.71422	0.000203831	0.010501	10.6199	5.29128	10.4204	68.2647	18.7206	98.385
gene_Ani024811	156.096	-1.82893	0.492399	-3.71432	0.000203748	0.010501	278.242	196.659	255.878	118.721	37.4412	49.6357
gene_Ani007423	403.363	1.12057	0.3014	3.71788	0.000200904	0.010501	244.258	253.099	265.14	382.876	699.56	575.242
gene_Ani030654	104.725	1.03396	0.27868	3.71019	0.0002071	0.0106372	62.6575	70.5504	72.9425	135.54	153.706	132.953
gene_Ani015734	63.7264	1.86508	0.503151	3.70681	0.000209889	0.0107479	27.6118	37.0389	17.3673	70.2434	84.7354	145.362
gene_Ani020446	1335.81	-1.57451	0.424911	-3.70551	0.000210967	0.0107707	1102.35	2333.45	2564.57	417.503	756.707	840.261
gene_Ani028070	420.882	1.03475	0.280694	3.6864	0.000227449	0.0114404	228.328	322.768	276.718	606.468	652.266	438.744
gene_Ani032828	5039.53	-1.40822	0.382375	-3.68283	0.000230658	0.0115676	9116.14	8917.57	3928.47	3095.66	2157.8	3021.57
gene_Ani021089	138.54	-2.34065	0.636232	-3.67893	0.000234215	0.0117114	105.137	467.396	121.571	50.4565	33.5001	53.1811
gene_Ani008660	314.565	-1.42684	0.388058	-3.67687	0.000236112	0.0117372	371.697	505.317	499.019	123.668	127.103	260.587
novel1975	152.364	2.35085	0.639872	3.67393	0.000238849	0.0118387	25.4878	26.4564	98.4145	195.89	165.53	402.404
gene_Ani030088	1997.01	-1.20549	0.329899	-3.65412	0.000258066	0.012754	3770.07	2135.91	2452.26	940.866	1146.88	1536.05
gene_Ani016381	1018.54	-1.43924	0.394028	-3.65264	0.000259553	0.0127903	2306.65	954.194	1204.13	606.468	433.53	606.264
gene_Ani022715	101.349	3.05556	0.836968	3.65074	0.000261482	0.0128481	13.8059	36.1571	15.0516	143.455	369.486	30.136
novel1206	33.9236	2.29517	0.629222	3.64763	0.000264668	0.0129299	21.2398	5.29128	8.10472	60.35	57.1472	51.4084
gene_Ani024383	360.324	1.32092	0.362327	3.64565	0.000266713	0.0129925	143.369	302.485	171.357	528.31	580.339	436.085
novel315	63.4427	1.55971	0.428385	3.64089	0.000271693	0.0131571	32.9217	21.1651	42.8392	75.1901	108.383	100.158
gene_Ani020606	140.904	1.04424	0.287393	3.63349	0.000279612	0.0133969	82.8353	109.353	83.3629	182.039	216.765	171.066
gene_Ani004018	194.777	-1.51485	0.416926	-3.63337	0.000279742	0.0133969	225.142	417.129	223.459	77.1688	85.7207	140.044
gene_Ani015956	149.96	1.09098	0.301108	3.62321	0.00029097	0.0138178	88.1453	91.7155	107.677	200.837	248.295	163.089
gene_Ani023453	3685.36	-1.01174	0.279142	-3.62447	0.00028955	0.0138178	5610.5	4315.92	4854.73	2895.81	2699.71	1735.48
gene_Ani019509	32.8305	-3.88144	1.07127	-3.62322	0.00029096	0.0138178	6.37195	41.4483	136.622	6.92541	2.95589	2.65905
gene_Ani025070	3778.81	1.88289	0.520847	3.61505	0.000300285	0.0142205	2224.87	1356.33	1255.07	2069.71	8080.41	7686.44
gene_Ani023599	125.957	-1.15558	0.319847	-3.61291	0.000302783	0.0142593	130.625	189.604	201.46	68.2647	79.809	85.9761
gene_Ani025495	53.9797	-1.6108	0.445803	-3.61326	0.000302375	0.0142593	63.7195	85.5423	94.941	19.7869	22.6618	37.2268
gene_Ani026764	628.538	-1.78188	0.493824	-3.60832	0.000308181	0.0144735	1784.15	527.364	610.17	279.984	278.839	290.723
gene_Ani024529	34.7069	2.98228	0.827784	3.60273	0.000314892	0.0147073	8.49593	7.93692	6.9469	87.0623	11.8235	85.9761
gene_Ani005334	215.905	-1.23867	0.344005	-3.60074	0.00031731	0.0147797	310.102	221.352	378.606	163.242	102.471	119.657
gene_Ani009586	717.923	-1.06875	0.297227	-3.59573	0.000323484	0.0149852	821.981	1212.58	882.257	511.491	343.868	535.356
gene_Ani019827	19.2934	-2.45919	0.684103	-3.59477	0.000324678	0.0149996	30.7978	29.102	38.208	4.94672	2.95589	9.74987
gene_Ani016011	144.524	-1.87518	0.522108	-3.59156	0.000328708	0.0150225	155.051	300.721	225.774	26.7123	64.0442	94.8396
gene_Ani012169	111.309	-1.39384	0.388029	-3.59211	0.000328017	0.0150225	117.881	150.801	215.354	47.4885	60.103	76.2262
gene_Ani000034	78.071	-1.77786	0.49489	-3.59243	0.000327608	0.0150225	116.819	180.785	64.8378	43.5311	30.5442	31.9087
gene_Ani015737	272.301	1.60305	0.446486	3.59038	0.000330196	0.01505	163.547	86.4242	155.148	244.368	375.398	608.923
gene_Ani001596	145.412	2.7754	0.773565	3.58781	0.000333472	0.0151348	38.2317	29.102	43.9971	225.57	37.4412	498.13
gene_Ani032299	172.505	1.5834	0.441497	3.58644	0.000335217	0.015157	75.4014	90.8336	92.6254	365.068	280.809	130.294
gene_Ani017149	1626.09	1.35441	0.378028	3.58285	0.000339871	0.0152457	1022.7	848.368	871.837	3479.52	2182.43	1351.69
gene_Ani006778	265.87	1.46947	0.410106	3.58313	0.000339497	0.0152457	104.075	202.832	115.782	251.293	470.971	450.267
novel4248	40.9885	2.46818	0.688885	3.58286	0.000339853	0.0152457	5.30996	19.4014	12.736	35.6164	62.0736	110.794
novel1420	302.009	-1.27779	0.357424	-3.57499	0.000350235	0.0156282	530.996	393.318	358.923	126.636	156.662	245.519
gene_Ani006453	829.691	-1.05312	0.294559	-3.57526	0.000349882	0.0156282	1337.05	855.423	1167.08	414.535	639.457	564.606
gene_Ani031376	334.658	-1.27595	0.357475	-3.56934	0.000357886	0.0158145	457.718	320.122	643.746	175.114	167.5	243.747
gene_Ani004825	1234.17	-2.02951	0.568525	-3.56979	0.000357271	0.0158145	1740.6	1475.38	2732.45	152.359	480.824	823.421
gene_Ani008985	216.489	1.01897	0.286059	3.56211	0.000367882	0.015955	181.601	110.235	137.78	296.803	281.795	290.723
gene_Ani020335	54.4697	-2.02532	0.568563	-3.56217	0.000367806	0.015955	77.5254	104.944	79.8894	7.91475	33.5001	23.0451
novel1422	1172.5	-1.4087	0.395667	-3.56032	0.000370402	0.0159827	1135.27	2189.71	1785.35	674.733	390.177	859.761
gene_Ani030826	55.8327	1.80483	0.507265	3.55796	0.000373742	0.0160454	18.0539	35.2752	20.8407	61.3393	124.147	75.3399
gene_Ani024936	110.957	1.36441	0.383427	3.55845	0.000373045	0.0160454	41.4177	66.141	78.7316	137.519	201	140.93
gene_Ani029150	93.8442	-1.73286	0.487478	-3.55475	0.000378338	0.0162018	104.075	128.754	200.302	24.7336	41.3824	63.8173
gene_Ani000657	248.004	-1.33386	0.37531	-3.55401	0.000379409	0.0162069	417.363	210.769	437.655	124.657	130.059	167.52
gene_Ani031858	74.9403	1.17499	0.330969	3.55015	0.000385015	0.0164051	43.5417	54.6765	39.3658	110.807	106.412	94.8396
novel2939	142.221	-1.97945	0.557751	-3.54898	0.000386724	0.0164367	366.387	86.4242	228.09	55.4033	44.3383	72.6808
gene_Ani022397	2798.04	-1.69547	0.478245	-3.54519	0.000392334	0.0166336	5174.02	1774.34	5879.4	1806.54	1095.65	1058.3
gene_Ani032444	87.8547	-1.87466	0.531176	-3.52926	0.000416717	0.0175361	147.617	73.196	193.356	37.5951	53.206	22.1588
gene_Ani022298	29.2447	-2.82237	0.800355	-3.5264	0.000421251	0.0176832	75.4014	34.3933	43.9971	0.989344	11.8235	8.86351
gene_Ani013417	61.9888	2.31959	0.658263	3.5238	0.00042541	0.0178138	19.1158	5.29128	38.208	92.009	116.265	101.044
gene_Ani012859	2136.41	-1.42892	0.405945	-3.52	0.000431552	0.0180266	4686.57	2277.9	2382.79	841.932	1018.8	1610.5
gene_Ani004238	1389.97	1.33752	0.380249	3.51748	0.000435672	0.0181097	571.351	1053.85	738.688	2472.37	2283.92	1219.62
novel6313	68.6121	1.15549	0.328464	3.51785	0.000435058	0.0181097	41.4177	47.6215	38.208	98.9344	99.5149	85.9761
gene_Ani012896	209.305	-1.67486	0.476394	-3.5157	0.000438601	0.0181802	230.452	440.058	285.981	68.2647	67.9854	163.089
novel3582	23.5364	-2.0471	0.583944	-3.50565	0.000455493	0.0187287	39.2937	39.6846	34.7345	4.94672	12.8088	9.74987
gene_Ani015676	9314.47	-1.68565	0.4813	-3.50229	0.000461279	0.0188969	20856.5	8902.58	12874.9	2264.61	4123.46	6864.79
gene_Ani024293	122.437	-1.6393	0.469366	-3.49258	0.000478376	0.019364	173.105	96.1249	287.139	59.3606	54.1913	64.7037
gene_Ani001275	48.4475	-3.09293	0.885774	-3.49178	0.000479815	0.0193761	22.3018	127.873	109.993	18.7975	1.97059	9.74987
gene_Ani010791	1592.98	1.13702	0.325951	3.48831	0.000486076	0.0195824	957.916	768.117	1262.02	1812.48	2950.96	1806.38
gene_Ani031540	83.8593	1.21737	0.349377	3.48441	0.000493226	0.0197768	63.7195	37.0389	50.944	109.817	120.206	121.43
gene_Ani021431	33.9647	-1.93877	0.556655	-3.48289	0.000496024	0.0197955	48.8516	72.3141	40.5236	8.9041	12.8088	20.3861
gene_Ani005752	452.281	-1.10326	0.316747	-3.4831	0.000495644	0.0197955	742.332	582.922	526.807	257.229	219.721	384.677
gene_Ani008622	413.976	-1.81036	0.520065	-3.48102	0.000499511	0.019888	803.928	752.243	376.291	255.251	221.692	74.4535
gene_Ani000941	23.0586	3.25336	0.935326	3.47831	0.000504581	0.020043	6.37195	4.4094	2.31563	15.8295	21.6765	87.7488
gene_Ani013116	2906.61	-1.38123	0.397862	-3.47164	0.000517285	0.020452	4213.98	4987.03	3400.51	2530.74	1308.47	998.918
gene_Ani022018	907.323	-1.31058	0.378161	-3.46567	0.000528915	0.020815	1197.93	1475.38	1206.45	698.477	279.824	585.878
novel1725	85.7618	-3.07134	0.886759	-3.46355	0.000533095	0.0208846	236.824	23.8108	199.145	26.7123	23.6471	4.43176
gene_Ani003856	1096	2.28486	0.660226	3.46073	0.000538723	0.0210548	227.266	214.297	678.481	3574.5	844.399	1037.03
gene_Ani010692	340.977	-1.07755	0.311946	-3.45427	0.000551783	0.0213687	431.169	582.922	373.975	203.805	178.339	275.655
gene_Ani015735	20.3217	3.17614	0.920033	3.4522	0.000556041	0.0213881	4.24797	4.4094	3.47345	17.8082	15.7647	76.2262
gene_Ani016392	160.617	1.04112	0.301481	3.45336	0.000553656	0.0213881	110.447	124.345	79.8894	197.869	202.971	248.178
gene_Ani031655	119.194	1.70477	0.493823	3.45219	0.000556058	0.0213881	52.0376	82.8967	32.4189	113.775	253.221	180.816
gene_Ani008171	1623.13	1.02531	0.297317	3.44854	0.000563619	0.0215328	834.725	1109.4	1264.34	2794.9	1706.53	2028.86
gene_Ani004975	85.0628	-1.69833	0.492682	-3.44712	0.000566593	0.0215979	158.237	157.856	74.1003	24.7336	41.3824	54.0674
novel4304	686.97	1.69496	0.491939	3.44547	0.00057007	0.0216334	321.783	298.957	351.976	1871.84	494.618	782.648
gene_Ani012677	5562.67	-1.1445	0.33214	-3.44583	0.000569309	0.0216334	8609.57	6993.31	7377.61	4853.72	3304.68	2237.15
gene_Ani032981	389.28	-1.62631	0.472312	-3.44329	0.000574684	0.0216486	594.715	542.356	627.537	133.561	102.471	335.041
gene_Ani025299	60.3404	-1.53549	0.445913	-3.44348	0.00057428	0.0216486	118.943	59.9678	90.3098	28.691	38.4265	25.7042
gene_Ani019175	187.289	1.03632	0.300995	3.44299	0.000575325	0.0216486	139.121	106.707	122.729	305.707	195.089	254.383
gene_Ani029655	5581.1	-2.03389	0.591378	-3.43924	0.000583351	0.0218448	8696.65	4793.9	13423.7	4047.41	871.001	1653.93
gene_Ani022958	578.819	-1.59118	0.463117	-3.43581	0.000590779	0.022026	961.102	1207.29	438.813	418.493	207.897	239.315
gene_Ani014183	324.977	1.41311	0.411805	3.4315	0.000600253	0.0223302	122.129	194.895	215.354	270.091	542.898	604.492
novel6310	90.8476	1.84498	0.537954	3.42962	0.000604425	0.0224363	37.1697	38.8027	42.8392	108.828	71.9266	245.519
gene_Ani024994	44.4103	1.55269	0.453448	3.42418	0.000616664	0.0227417	22.3018	29.9839	15.0516	55.4033	71.9266	71.7945
novel387	684.541	5.43489	1.58855	3.42128	0.000623266	0.0229354	21.2398	11.4644	60.2065	8.9041	1703.58	2301.85
gene_Ani026978	171.136	-6.08538	1.77986	-3.41901	0.000628491	0.0230028	463.028	7.05504	541.859	0	6.89707	7.97716
gene_Ani033163	37.1897	1.96639	0.575134	3.41901	0.000628496	0.0230028	10.6199	14.1101	20.8407	56.3926	85.7207	35.4541
gene_Ani011302	1214.25	-1.04973	0.307055	-3.41872	0.000629156	0.0230028	1912.65	1910.15	1089.51	676.711	803.016	893.442
gene_Ani005101	804.444	1.07431	0.314476	3.41618	0.000635063	0.0231193	415.239	627.898	510.597	811.262	1423.75	1037.92
gene_Ani007117	171.207	1.32882	0.389148	3.4147	0.000638524	0.0231956	63.7195	116.408	112.308	173.135	253.221	308.45
gene_Ani004358	41.2329	-2.73565	0.801728	-3.4122	0.000644417	0.0233598	73.2774	67.9047	74.1003	0.989344	9.85296	21.2724
gene_Ani014192	46.8967	-1.63626	0.480154	-3.40778	0.000654948	0.0236407	67.9675	91.7155	53.2596	17.8082	18.7206	31.9087
novel4278	88.7725	1.42169	0.418377	3.3981	0.000678546	0.0243889	43.5417	45.8577	55.5752	78.1582	142.868	166.634
gene_Ani009267	98.5559	2.23591	0.658879	3.39351	0.000690038	0.0246457	62.6575	8.8188	32.4189	171.157	113.309	202.974
gene_Ani013139	20.6113	-1.99487	0.587759	-3.39402	0.000688742	0.0246457	37.1697	24.6926	37.0502	6.92541	9.85296	7.97716
gene_Ani004646	299.037	-1.31166	0.386618	-3.39265	0.000692188	0.0246706	405.681	308.658	565.015	108.828	195.089	210.952
novel4525	49.2355	-1.55725	0.459172	-3.39143	0.000695297	0.0247296	57.3475	74.0779	89.1519	15.8295	31.5295	27.4769
novel4281	103.875	2.25804	0.665988	3.39051	0.000697627	0.0247607	56.2856	39.6846	11.5782	88.0516	286.721	140.93
gene_Ani012895	93.2145	-1.68273	0.497006	-3.38573	0.00070988	0.0251431	106.199	201.069	119.255	42.5418	24.6324	65.59
gene_Ani032301	1077.25	1.36169	0.402556	3.3826	0.000718032	0.0253789	605.335	872.179	332.294	1259.43	1954.83	1439.43
gene_Ani002079	111.556	2.85604	0.84552	3.37785	0.000730559	0.0256616	29.7358	39.6846	11.5782	26.7123	367.515	194.111
novel1394	92.3005	1.27912	0.379733	3.36847	0.000755876	0.0262258	57.3475	43.2121	61.3643	166.21	93.6031	132.066
gene_Ani026868	159.24	-1.73669	0.515691	-3.3677	0.00075799	0.0262456	211.336	350.988	172.515	103.881	32.5148	84.2034
gene_Ani000219	95.1404	1.54851	0.460344	3.36382	0.000768726	0.0265093	66.9055	37.0389	41.6814	84.0942	157.647	183.475
gene_Ani016486	21104.9	-1.0026	0.298179	-3.36242	0.000772622	0.0265845	38602.3	21843.3	24024.7	15552.5	14555.8	12050.8
gene_Ani024157	298.007	-1.3733	0.408488	-3.36192	0.000774034	0.0265845	471.524	284.847	533.754	243.379	125.133	129.407
gene_Ani014239	1571.67	-1.10343	0.328286	-3.36118	0.000776098	0.0265911	2046.46	2733.83	1654.52	1251.52	699.56	1044.12
novel4189	35.9082	-2.41247	0.718058	-3.35971	0.000780233	0.026636	33.9837	31.7477	115.782	11.8721	7.88237	14.1816
gene_Ani030875	22.0326	-3.07598	0.917702	-3.35183	0.000802805	0.0271882	26.5498	36.1571	55.5752	5.93606	0	7.97716
gene_Ani010948	4710.66	-1.29216	0.38657	-3.34261	0.000829936	0.0278299	6224.33	7211.13	6633.14	3614.07	3210.09	1371.19
gene_Ani006362	81.7729	1.12834	0.337683	3.3414	0.000833561	0.0278964	56.2856	59.0859	38.208	105.86	122.177	109.021
gene_Ani002738	92.4141	-1.07466	0.321945	-3.33803	0.000843745	0.0281265	151.865	108.471	115.782	62.3287	52.2207	63.8173
gene_Ani028473	126.971	1.57653	0.472574	3.33606	0.000849745	0.028139	65.8435	81.1329	43.9971	237.443	98.5296	234.883
gene_Ani013979	28.715	2.66581	0.799078	3.33611	0.000849596	0.028139	4.24797	8.8188	10.4204	14.8402	54.1913	79.7716
gene_Ani002376	215.663	-1.37738	0.412981	-3.3352	0.000852369	0.028139	247.444	390.673	296.401	98.9344	78.8237	181.702
gene_Ani001594	505.134	2.30435	0.690919	3.33519	0.000852398	0.028139	149.741	198.423	162.094	198.858	506.442	1815.25
gene_Ani003469	333.9	-1.18573	0.355604	-3.3344	0.000854844	0.0281651	455.594	437.412	499.019	129.604	190.162	291.61
gene_Ani009188	289.795	-1.27145	0.381908	-3.32921	0.00087093	0.0286064	424.797	492.089	312.611	187.975	101.485	219.815
novel6414	17.8033	2.87633	0.864023	3.32899	0.000871602	0.0286064	6.37195	0.88188	5.78909	44.5205	31.5295	17.727
novel623	61.829	1.54911	0.46556	3.32742	0.000876549	0.0287133	31.8597	41.4483	20.8407	76.1795	73.8972	126.748
gene_Ani012547	485.689	1.15027	0.345914	3.32529	0.000883266	0.0288777	267.622	361.571	275.561	469.938	942.928	596.515
gene_Ani008262	2411.54	1.0081	0.303521	3.32135	0.00089584	0.0291208	1293.51	1464.8	2047.02	3745.66	3549.04	2369.22
gene_Ani008725	359.928	1.93636	0.583193	3.32028	0.000899261	0.0291762	126.377	245.163	75.2581	382.876	1001.06	328.836
gene_Ani031609	79.2695	1.15111	0.347298	3.31446	0.000918198	0.0296773	48.8516	46.7396	52.1018	134.551	107.397	85.9761
gene_Ani027621	344.271	-1.15894	0.34966	-3.31448	0.000918144	0.0296773	295.234	647.3	483.968	208.752	207.897	222.474
gene_Ani024571	428.348	1.00019	0.302137	3.3104	0.000931618	0.029997	224.08	351.87	280.192	474.885	714.339	524.72
gene_Ani028479	1557.48	-1.05016	0.317599	-3.30656	0.000944487	0.0302966	2523.29	1788.45	1990.29	1103.12	674.928	1264.82
novel4969	111.627	-1.58619	0.480252	-3.30282	0.000957175	0.0305782	182.663	112.881	207.249	48.4779	32.5148	85.9761
gene_Ani022842	59.4233	-1.35552	0.410969	-3.29836	0.000972523	0.0308468	72.2154	104.062	79.8894	44.5205	26.603	29.2496
gene_Ani009121	205.614	1.16701	0.353997	3.29667	0.0009784	0.0309178	167.795	82.0148	130.833	316.59	240.412	296.041
gene_Ani001228	48.0435	-2.20708	0.669724	-3.29551	0.000982448	0.0309819	71.1534	113.762	52.1018	4.94672	19.7059	26.5905
gene_Ani007223	97.9387	-2.18822	0.665039	-3.29036	0.0010006	0.0311495	69.0295	308.658	104.204	34.627	19.7059	51.4084
gene_Ani001402	280.377	-1.44993	0.440701	-3.29005	0.00100169	0.0311495	662.683	261.036	307.979	138.508	124.147	187.907
gene_Ani021647	78.0757	-2.464	0.74899	-3.28976	0.00100273	0.0311495	169.919	201.069	25.472	18.7975	35.4706	17.727
gene_Ani006293	1788.62	-1.35137	0.410827	-3.28939	0.00100405	0.0311495	1968.93	3135.08	2606.25	670.775	741.928	1608.73
gene_Ani002572	28.814	3.68001	1.12091	3.28305	0.00102691	0.0316851	2.12398	3.52752	6.9469	2.96803	83.7501	73.5672
gene_Ani022067	5867	-1.03847	0.316637	-3.27969	0.0010392	0.0319483	8511.86	6350.42	8813.31	5200.98	3605.2	2720.21
gene_Ani008230	79.9219	1.53453	0.467875	3.27979	0.00103883	0.0319483	28.6738	50.2671	43.9971	68.2647	143.853	144.475
gene_Ani015110	406.385	-1.31933	0.403777	-3.26747	0.00108513	0.0329522	421.611	888.053	430.708	300.761	195.089	202.088
novel4530	79.0932	1.53209	0.468902	3.2674	0.00108542	0.0329522	48.8516	48.5034	24.3142	80.1369	112.324	160.43
gene_Ani020520	58.4387	-2.80153	0.857154	-3.26841	0.00108152	0.0329522	57.3475	201.95	47.4705	7.91475	4.92648	31.0223
gene_Ani033543	89.8757	-3.02732	0.926393	-3.26786	0.00108366	0.0329522	121.067	54.6765	304.506	20.7762	36.4559	1.7727
gene_Ani016014	108.381	-2.31927	0.710323	-3.26509	0.00109429	0.0330444	112.571	86.4242	342.714	25.7229	66.0148	16.8407
gene_Ani006058	994.67	-1.07119	0.328134	-3.26449	0.00109663	0.0330563	1474.04	1040.62	1529.48	509.512	527.133	887.238
gene_Ani031969	950.955	-1.4835	0.454558	-3.2636	0.00110006	0.033086	897.383	1605.9	1699.68	250.304	521.221	731.24
gene_Ani018122	137.914	-1.33828	0.410108	-3.26323	0.0011015	0.033086	132.749	279.556	180.62	74.2008	61.0883	99.2714
gene_Ani004740	180.409	-1.39773	0.428527	-3.26171	0.00110743	0.0332054	393.999	227.525	163.252	92.009	79.809	125.862
gene_Ani011215	168.899	1.18972	0.365044	3.25911	0.00111762	0.0334518	77.5254	139.337	91.4676	288.888	181.294	234.883
gene_Ani007722	646.612	-1.03067	0.316703	-3.25438	0.00113639	0.033954	919.685	844.841	840.575	306.697	370.471	597.401
gene_Ani001591	475.233	2.06304	0.634216	3.2529	0.00114232	0.0339606	231.514	149.038	170.199	442.237	262.089	1596.32
gene_Ani005068	659.598	1.06443	0.327283	3.25234	0.00114461	0.0339606	434.355	469.16	376.291	1160.5	942.928	574.356
gene_Ani027752	138.233	1.42301	0.437482	3.25273	0.00114301	0.0339606	48.8516	119.054	56.7331	165.22	228.589	210.952
gene_Ani002754	63.738	-1.17739	0.36186	-3.25372	0.00113903	0.0339606	79.6494	87.3061	98.4145	30.6697	39.4118	46.9766
gene_Ani017337	1025.87	-1.19126	0.366524	-3.25015	0.00115344	0.0341632	1718.3	1112.05	1450.75	481.811	466.045	926.237
gene_Ani008820	6328.34	-1.14795	0.353393	-3.24837	0.00116069	0.0342636	11354.8	8732.37	6076.23	4487.66	2624.83	4694.12
novel3379	391.399	-1.39166	0.428514	-3.24764	0.00116366	0.0342865	729.588	661.41	309.137	294.825	156.662	196.77
gene_Ani028437	122.234	-1.42414	0.438981	-3.24421	0.00117778	0.0346426	190.096	94.3611	250.089	61.3393	71.9266	65.59
gene_Ani002370	1122.93	-1.1396	0.351366	-3.24335	0.00118131	0.0346864	997.21	1742.59	1894.19	732.115	859.178	512.311
gene_Ani021088	1192.84	-1.67135	0.515686	-3.24102	0.00119102	0.0348511	1472.98	3156.25	817.419	785.539	418.751	506.107
gene_Ani023730	342.738	-1.00283	0.309405	-3.24115	0.0011905	0.0348511	419.487	552.939	399.447	219.634	172.427	292.496
gene_Ani005575	381.94	-1.07488	0.331755	-3.23998	0.0011954	0.0349192	437.541	416.247	700.48	191.933	294.603	250.837
gene_Ani024548	724.43	-1.79534	0.554444	-3.23809	0.00120332	0.0349471	647.815	1672.93	1053.61	121.689	490.677	359.859
gene_Ani025177	674.565	-1.32287	0.408478	-3.23854	0.00120145	0.0349471	829.415	1157.91	904.255	479.832	191.147	484.834
gene_Ani003625	78.7048	2.35057	0.727165	3.23251	0.00122708	0.035479	16.9919	52.9128	6.9469	198.858	94.5884	101.93
novel4222	207.962	1.716	0.53122	3.2303	0.00123662	0.0356939	157.175	63.4953	70.6269	185.997	505.457	265.019
gene_Ani022395	657.337	-1.11829	0.347323	-3.21975	0.00128303	0.0369083	1100.22	1074.13	525.649	385.844	407.912	450.267
gene_Ani024647	1860.26	-1.34664	0.418617	-3.21689	0.00129588	0.0371562	2711.26	2068.01	3232.63	592.617	908.443	1648.61
gene_Ani030338	59.3655	-2.21625	0.689588	-3.21388	0.00130954	0.0374176	54.1616	154.329	84.5207	7.91475	38.4265	16.8407
gene_Ani018091	915.825	1.62003	0.504499	3.21117	0.00132195	0.037709	277.18	430.357	641.431	1480.06	2054.34	611.583
gene_Ani028359	576.136	-1.33769	0.416725	-3.21001	0.00132732	0.0377406	585.157	1128.81	763.002	267.123	221.692	491.039
gene_Ani007557	70.2457	1.50196	0.468302	3.20726	0.00134008	0.0379571	23.3638	29.102	57.8909	120.7	104.441	85.9761
novel3779	538.805	1.16658	0.363751	3.20708	0.00134091	0.0379571	506.57	266.328	223.459	749.923	725.178	761.376
gene_Ani006087	202.859	1.43544	0.448361	3.20154	0.00136696	0.0383494	101.951	115.526	111.15	172.146	231.545	484.834
gene_Ani024736	20.297	-2.425	0.757363	-3.20189	0.00136528	0.0383494	42.4797	33.5114	26.6298	11.8721	1.97059	5.31811
gene_Ani000943	103.126	2.28444	0.713689	3.20089	0.00137003	0.0383721	35.0457	37.9208	32.4189	49.4672	100.5	363.404
gene_Ani006634	196.081	1.35132	0.423423	3.19142	0.00141574	0.0392017	76.4634	160.502	93.7832	190.943	368.501	286.292
gene_Ani029746	145.723	-1.40849	0.442351	-3.18409	0.0014521	0.0399469	164.609	257.509	213.038	95.9664	40.3971	102.817
gene_Ani003271	110.557	1.08491	0.34081	3.18333	0.00145591	0.0399869	49.9136	75.8416	86.8363	132.572	167.5	150.68
gene_Ani031321	88.1897	-1.26901	0.398797	-3.18211	0.00146209	0.0400614	111.509	92.5974	170.199	41.5524	51.2354	62.0446
gene_Ani005509	543.698	-1.66591	0.523678	-3.18117	0.00146679	0.0400614	589.405	1068.84	822.05	469.938	123.162	188.793
gene_Ani016334	59.4344	-1.44708	0.454923	-3.18093	0.00146805	0.0400614	72.2154	114.644	74.1003	22.7549	28.5736	44.3176
gene_Ani008623	19.4406	-2.36607	0.743994	-3.18023	0.0014716	0.040094	54.1616	27.3383	16.2094	4.94672	6.89707	7.09081
gene_Ani013560	310.306	1.38341	0.435282	3.1782	0.00148193	0.0402464	126.377	270.737	118.097	321.537	578.369	446.721
novel2024	28.9366	1.81193	0.570337	3.17694	0.00148837	0.0403517	12.7439	9.70068	16.2094	46.4992	60.103	28.3632
gene_Ani031879	94.6946	1.13344	0.356895	3.17582	0.00149412	0.0403841	63.7195	65.2591	48.6283	106.849	168.486	115.226
gene_Ani032409	211.327	-1.06566	0.335725	-3.17421	0.00150244	0.0404906	236.824	373.035	247.773	121.689	173.412	115.226
gene_Ani000520	51.5844	1.65849	0.522787	3.17241	0.00151179	0.0406677	22.3018	34.3933	17.3673	116.743	61.0883	57.6128
gene_Ani023743	80.6404	-1.13604	0.358279	-3.17082	0.00152009	0.0407697	94.5173	100.534	137.78	46.4992	43.353	61.1583
gene_Ani031113	24.1853	-2.47411	0.780468	-3.17003	0.00152423	0.0408085	30.7978	56.4403	35.8923	3.95738	2.95589	15.068
gene_Ani016912	122.56	1.06293	0.335449	3.16868	0.00153134	0.0409336	93.4553	82.8967	61.3643	176.103	192.133	129.407
gene_Ani000676	529.028	-1.08686	0.343258	-3.16631	0.00154388	0.0411404	765.696	729.314	663.429	316.59	218.736	480.403
gene_Ani030129	79.5763	1.1536	0.364482	3.16505	0.00155054	0.0412133	42.4797	51.149	54.4174	90.0303	141.883	97.4987
novel4218	61.8908	2.34356	0.741475	3.16067	0.00157405	0.0415984	16.9919	37.9208	5.78909	63.318	70.9413	176.384
novel4280	146.047	2.51226	0.794929	3.16036	0.00157575	0.0415984	88.1453	34.3933	8.10472	139.498	157.647	448.494
gene_Ani023935	54.6541	-1.51509	0.479326	-3.16087	0.00157296	0.0415984	54.1616	119.054	69.469	29.6803	32.5148	23.0451
gene_Ani021851	33.5776	1.45114	0.459347	3.15912	0.00158244	0.0416792	19.1158	18.5195	16.2094	58.3713	50.2501	38.9995
novel3609	39.6656	-3.483	1.10286	-3.15815	0.00158774	0.0417206	109.385	103.18	5.78909	7.91475	10.8383	0.886351
gene_Ani010206	412.151	-1.10694	0.350657	-3.15677	0.00159527	0.0418537	487.454	745.188	456.18	205.784	224.647	353.654
gene_Ani015731	264.506	1.5733	0.498738	3.15457	0.00160734	0.0420278	116.819	95.243	187.566	199.847	354.706	632.855
gene_Ani009962	273.518	-1.12316	0.356393	-3.15147	0.00162449	0.0422292	367.449	481.506	275.561	213.698	121.191	181.702
novel4272	247.104	1.19709	0.380049	3.14984	0.00163362	0.0424017	193.282	144.628	112.308	219.634	397.074	415.699
gene_Ani023170	55.9436	1.21708	0.387014	3.1448	0.00166201	0.0430073	26.5498	40.5665	33.5767	74.2008	91.6325	69.1354
gene_Ani019023	85.2563	-3.15774	1.00481	-3.14262	0.00167444	0.0431974	379.131	11.4644	69.469	12.8615	13.7941	24.8178
gene_Ani009395	84.7124	1.25189	0.399296	3.13525	0.00171709	0.0440307	31.8597	62.6135	55.5752	124.657	136.956	96.6123
gene_Ani017090	114.641	1.04045	0.332077	3.13316	0.00172934	0.0440545	80.7114	75.8416	68.3112	132.572	201	129.407
gene_Ani031790	162.876	-1.05005	0.335136	-3.13321	0.00172908	0.0440545	156.113	257.509	245.457	92.9983	97.5443	127.635
gene_Ani021013	95.9339	1.16278	0.371359	3.13115	0.00174125	0.0442495	69.0295	59.9678	48.6283	92.9983	159.618	145.362
novel6367	40.0114	2.06635	0.660606	3.12796	0.00176027	0.0445332	15.9299	9.70068	20.8407	95.9664	71.9266	25.7042
gene_Ani006385	737.745	1.19369	0.381691	3.12737	0.0017638	0.0445562	242.134	574.986	529.123	1207	1001.06	872.17
gene_Ani017803	74.2921	-1.27074	0.406644	-3.12495	0.00177837	0.0447911	70.0914	138.455	106.519	38.5844	43.353	48.7493
gene_Ani017814	3370.1	-1.05014	0.336041	-3.12502	0.00177793	0.0447911	5495.81	4173.05	3966.68	3121.38	1551.84	1911.86
novel6000	70.1661	2.19076	0.701272	3.12398	0.0017842	0.0448376	40.3557	4.4094	31.2611	137.519	97.5443	109.908
gene_Ani027239	97.9691	-1.38386	0.443009	-3.12377	0.00178549	0.0448376	96.6412	209.005	119.255	42.5418	51.2354	69.1354
gene_Ani020344	273.709	-1.53751	0.492298	-3.12313	0.0017894	0.0448696	686.047	272.501	262.825	145.434	183.265	92.1806
gene_Ani000953	33078.6	1.5166	0.486503	3.11736	0.00182478	0.0454885	22357	9183.01	19862.4	36997.5	29824.9	80246.7
gene_Ani019968	26.4761	1.55704	0.49933	3.11826	0.0018192	0.0454885	13.8059	15.8738	10.4204	35.6164	42.3677	40.7722
gene_Ani015522	96.5631	1.20324	0.386078	3.11658	0.00182965	0.045543	52.0376	73.196	49.7861	107.838	181.294	115.226
gene_Ani020508	105.289	1.00334	0.322332	3.11277	0.00185343	0.0459156	75.4014	56.4403	78.7316	144.444	160.603	116.112
gene_Ani022484	158.008	-2.05413	0.659838	-3.11309	0.00185142	0.0459156	506.57	120.818	136.622	97.9451	45.3236	40.7722
gene_Ani025066	16714.9	-1.01952	0.327649	-3.11162	0.00186062	0.0459772	20860.7	27216.6	19083.1	13435.3	7016.29	12677.5
gene_Ani017618	24326.4	-1.19044	0.382936	-3.10873	0.00187894	0.0461616	48563.8	25205.9	27719.3	20591.2	13265	10613.2
gene_Ani016133	63.4509	-1.26548	0.406998	-3.1093	0.00187532	0.0461616	94.5173	63.4953	111.15	30.6697	37.4412	43.4312
gene_Ani022535	299.29	-1.64565	0.530271	-3.10342	0.00191298	0.0468433	512.942	339.524	508.282	78.1582	269.971	86.8624
gene_Ani002957	220.303	-1.06044	0.341824	-3.10229	0.00192029	0.0469064	313.288	205.478	375.133	116.743	141.883	169.293
novel4654	1465.65	-1.05605	0.340603	-3.10053	0.00193173	0.0471181	1602.55	2358.15	1977.55	727.168	762.619	1365.87
gene_Ani016079	1185.41	-1.01554	0.328154	-3.09471	0.00197008	0.0479162	2155.84	1287.54	1315.28	616.361	990.222	747.194
gene_Ani025776	574.984	-1.35852	0.43918	-3.09332	0.00197929	0.0480028	622.327	971.831	888.046	307.686	164.544	495.47
gene_Ani031431	4015.24	-1.0705	0.346431	-3.09008	0.00200101	0.0484603	7193.93	3342.32	5784.46	2082.57	3005.15	2682.99
gene_Ani020571	29.5029	1.52164	0.493143	3.08559	0.00203148	0.0490585	16.9919	15.8738	12.736	46.4992	51.2354	33.6814
gene_Ani024353	45.1558	-1.45861	0.473646	-3.07953	0.00207327	0.0498553	46.7276	73.196	78.7316	16.8188	31.5295	23.9315
gene_Ani023426	80.6766	1.08592	0.352707	3.07881	0.00207832	0.0499062	53.0996	52.0309	49.7861	95.9664	141.883	91.2942
gene_Ani011902	1468.7	-1.19955	0.389695	-3.07818	0.0020827	0.0499406	2769.67	1461.27	1908.08	1116.97	1021.75	534.47

## Sheet: Table 5
Row.names	baseMean	log2FoldChange	lfcSE	stat	pvalue	padj	1.5h_1H	1.5h_2H	1.5h_3H	Re1.5h_1H	Re1.5h_2H	Re1.5h_3H
gene_Ani002789	1806.94	-5.36461	0.38622	-13.89	7.2818e-44	1.34575e-39	4130.48	4502.07	1952.36	89.0248	89.055	78.6681
gene_Ani006434	237.666	3.47085	0.269111	12.8974	4.65286e-38	4.29947e-34	40.013	37.3193	40.5711	444.242	424.964	438.885
gene_Ani000545	4573.29	-2.95467	0.243105	-12.1539	5.47098e-34	3.37031e-30	9273.86	7567.9	7462.12	1075.35	857.74	1202.79
gene_Ani001565	364.532	2.90751	0.257418	11.2949	1.39112e-29	6.42731e-26	90.315	94.9946	72.2364	621.411	602.293	705.943
gene_Ani028071	226.541	-4.2446	0.386829	-10.9728	5.16436e-28	1.90885e-24	347.541	458.01	484.874	18.5101	17.1861	33.1234
gene_Ani031733	290.655	5.0262	0.48411	10.3823	2.9835e-25	9.18969e-22	30.8671	13.5707	7.91632	508.587	602.293	580.695
gene_Ani033178	2745.98	-2.19887	0.220248	-9.98364	1.79754e-23	4.74575e-20	4065.32	4626.46	4837.86	880.552	1141.31	924.35
gene_Ani025407	661.946	2.82578	0.31302	9.02748	1.75677e-19	4.05835e-16	128.041	152.67	209.782	1010.12	1416.29	1054.77
gene_Ani003300	1005.64	1.87981	0.209535	8.97135	2.92908e-19	6.01471e-16	381.838	415.036	491.801	1606.85	1560.81	1577.5
gene_Ani032530	284.533	-3.76884	0.427963	-8.80646	1.29163e-18	2.38706e-15	484.729	417.298	687.73	35.2573	24.2167	57.966
gene_Ani026550	10737.6	-1.72508	0.202676	-8.51155	1.7163e-17	2.88354e-14	16309.3	17809.2	15345.8	5441.09	5183.94	4336.06
gene_Ani023728	6932.19	-1.51515	0.181197	-8.36192	6.17036e-17	9.50286e-14	10098.1	10390.6	10324.9	3832.47	3743.43	3203.66
novel6129	1181.83	4.5319	0.547514	8.27723	1.2607e-16	1.79222e-13	44.5859	174.157	75.205	1438.5	3134.11	2224.44
gene_Ani022705	637.028	1.93139	0.236243	8.17541	2.94861e-16	3.63289e-13	267.515	218.261	307.747	1018.06	1024.13	986.457
gene_Ani022020	341.137	2.53216	0.309474	8.18215	2.78827e-16	3.63289e-13	85.7421	94.9946	120.724	550.014	717.127	478.219
gene_Ani011743	497.167	-2.08748	0.256545	-8.13688	4.05608e-16	4.68502e-13	691.653	940.899	782.726	201.848	202.327	163.547
gene_Ani032218	142.699	-10.7619	1.32804	-8.10357	5.33695e-16	5.80189e-13	298.382	433.13	124.682	0	0	0
gene_Ani015767	1328.58	2.70115	0.339487	7.95658	1.76866e-15	1.81593e-12	337.252	281.591	443.314	2187.72	3036.46	1685.15
gene_Ani024042	1006.83	-3.70417	0.466323	-7.94337	1.96763e-15	1.91388e-12	921.441	1595.68	3093.3	137.504	142.957	150.09
gene_Ani001407	1621.23	1.63242	0.206493	7.90545	2.66959e-15	2.34937e-12	788.827	712.459	870.795	2256.47	2684.93	2413.87
novel1525	3222.03	4.87201	0.616113	7.90766	2.62264e-15	2.34937e-12	90.315	218.261	329.517	3272.76	11374	4047.27
novel1719	223.886	-11.4119	1.46667	-7.78084	7.20463e-15	6.05221e-12	284.664	964.647	94.0063	0	0	0
novel3441	1210.16	-2.04312	0.266937	-7.65395	1.94891e-14	1.56599e-11	1741.14	2314.93	1787.11	572.932	406.997	437.85
gene_Ani017657	259.791	2.54721	0.337513	7.54701	4.45354e-14	3.42941e-11	54.8749	72.3768	99.9435	478.618	375.75	477.184
gene_Ani006741	114.249	2.44045	0.327239	7.4577	8.80428e-14	6.50847e-11	30.8671	33.9266	41.5607	178.931	189.047	211.162
gene_Ani007100	812.784	1.51503	0.204468	7.40965	1.26638e-13	9.00149e-11	385.268	476.104	402.743	1190.82	1188.96	1232.81
gene_Ani032828	4385.2	-1.80232	0.243429	-7.40391	1.32228e-13	9.05078e-11	6746.19	6673.37	7028.7	2421.3	1614.71	1826.96
gene_Ani017081	647.809	2.1938	0.300718	7.29521	2.98197e-13	1.92357e-10	195.492	258.973	242.437	951.067	866.333	1372.55
gene_Ani030816	411.186	2.11147	0.289497	7.29357	3.01842e-13	1.92357e-10	177.2	165.11	121.713	547.37	724.939	730.785
novel815	571.032	-3.4483	0.474326	-7.26988	3.598e-13	2.21649e-10	1153.52	1262.07	722.364	59.056	68.7442	160.442
novel391	48.6701	-9.21094	1.27651	-7.21571	5.36542e-13	3.19866e-10	101.747	81.4239	108.849	0	0	0
gene_Ani023627	305.675	-2.12257	0.295506	-7.18283	6.82836e-13	3.94359e-10	427.567	625.381	438.366	121.638	99.9916	121.108
gene_Ani028485	122.631	4.19274	0.584064	7.17856	7.04492e-13	3.94537e-10	11.4323	5.65444	20.7803	212.425	337.472	148.02
gene_Ani001920	79.3841	-5.19559	0.728844	-7.12853	1.01446e-12	5.35665e-10	134.901	203.56	125.672	1.76287	9.37421	1.03511
gene_Ani003787	868.028	5.18404	0.727099	7.12976	1.00544e-12	5.35665e-10	19.4349	39.5811	80.1527	1081.52	3412.99	574.484
gene_Ani016178	81.9792	-6.4161	0.90175	-7.11516	1.11782e-12	5.73845e-10	178.344	147.015	160.305	0	0	6.21064
gene_Ani029247	10875.1	-2.04965	0.289832	-7.07187	1.52857e-12	7.63498e-10	16654.5	14738.9	21163.3	3896.82	5360.49	3436.55
gene_Ani000092	214.843	-2.65009	0.375978	-7.04851	1.80849e-12	8.79545e-10	376.122	473.842	262.228	74.0404	56.2453	46.5798
gene_Ani020852	11716.4	-1.91758	0.272759	-7.03029	2.06103e-12	9.76665e-10	18386.5	16472.5	20725.9	6314.59	4245.74	4152.85
gene_Ani030344	66.4678	-3.57705	0.511119	-6.99846	2.58786e-12	1.19566e-09	134.901	119.874	112.808	5.2886	9.37421	16.5617
gene_Ani029642	220.594	-1.79039	0.256321	-6.98496	2.84936e-12	1.28437e-09	348.684	322.303	356.234	98.7205	111.709	85.9139
gene_Ani025188	4296.08	-2.24998	0.322916	-6.96768	3.22207e-12	1.38482e-09	7934	7739.8	5624.54	1748.76	1010.07	1719.31
gene_Ani008617	1070.5	-5.82877	0.836156	-6.97091	3.14902e-12	1.38482e-09	1441.61	3946.8	923.241	54.6489	3.90592	52.7905
gene_Ani021451	1499.79	1.34261	0.193163	6.95066	3.63588e-12	1.49322e-09	847.132	909.234	788.663	2333.15	2003.74	2116.79
gene_Ani025660	364.732	1.59586	0.229546	6.95223	3.59564e-12	1.49322e-09	193.205	180.942	170.201	530.623	609.324	504.097
gene_Ani003253	2115.27	1.44836	0.209835	6.90239	5.1135e-12	2.0544e-09	1094.07	1139.94	1169.64	2847.91	3602.82	2837.23
novel2014	113.68	-10.434	1.51474	-6.88828	5.64695e-12	2.22045e-09	171.484	474.973	35.6234	0	0	0
gene_Ani010219	941.999	1.78992	0.261552	6.84343	7.73185e-12	2.97692e-09	326.963	480.627	460.136	1421.75	1630.33	1332.18
novel2352	200.835	-2.37453	0.347172	-6.83963	7.93966e-12	2.99455e-09	381.838	303.078	324.569	57.2932	49.2146	89.0192
gene_Ani019355	155.472	2.5151	0.368309	6.8288	8.56306e-12	3.16508e-09	53.7317	40.712	44.5293	188.627	325.754	279.479
gene_Ani021276	238.661	1.86723	0.276932	6.74256	1.55617e-11	5.63913e-09	113.18	93.8637	100.933	325.249	357.782	440.956
gene_Ani008186	589.866	2.82793	0.421049	6.71638	1.863e-11	6.62118e-09	96.0311	109.696	230.563	859.398	985.854	1257.65
gene_Ani006675	101.914	2.66508	0.397754	6.70031	2.07976e-11	7.25209e-09	21.7213	22.6178	38.5921	184.22	192.171	152.161
gene_Ani011779	379.53	-2.08001	0.311616	-6.67491	2.47376e-11	8.46623e-09	548.749	643.475	650.128	158.658	175.766	100.405
gene_Ani026361	52.8889	4.24539	0.636643	6.6684	2.58603e-11	8.68953e-09	2.28646	3.39266	9.8954	100.483	116.396	84.8788
gene_Ani021869	263.777	2.04887	0.308167	6.64858	2.95937e-11	9.76643e-09	86.8853	106.303	114.787	375.491	532.768	366.428
gene_Ani015365	1096.82	1.64419	0.247412	6.64557	3.02052e-11	9.79338e-09	458.434	640.083	496.749	1476.4	1827.19	1682.05
gene_Ani027642	353.608	-1.78335	0.268483	-6.64233	3.08755e-11	9.83809e-09	527.028	581.276	536.331	185.101	168.736	123.178
gene_Ani026410	1187.95	-1.75565	0.266171	-6.59594	4.22569e-11	1.32364e-08	1948.06	2091.01	1460.56	625.818	540.579	461.658
gene_Ani029922	104.693	2.36907	0.35934	6.59284	4.31489e-11	1.32906e-08	25.151	44.1046	32.6548	171.88	183.578	170.793
gene_Ani014888	180.897	1.7334	0.26408	6.56393	5.24078e-11	1.57893e-08	73.1666	91.6019	86.09	262.667	285.132	286.725
novel387	490.201	-5.97147	0.90996	-6.56234	5.29699e-11	1.57893e-08	1296.42	1548.19	50.4665	14.9844	15.6237	15.5266
gene_Ani022748	1629.31	-2.16798	0.331899	-6.53203	6.48827e-11	1.90333e-08	2423.64	3391.53	2180.95	734.234	420.277	625.205
gene_Ani020950	1203.49	4.24779	0.655832	6.47694	9.35989e-11	2.70281e-08	123.469	111.958	125.672	1242.82	4876.93	740.101
gene_Ani004068	284.667	-2.77922	0.431633	-6.43884	1.20393e-10	3.42304e-08	378.408	710.198	401.753	80.2104	45.3087	92.1245
gene_Ani017892	200.979	2.11519	0.32894	6.43032	1.27338e-10	3.51245e-08	53.7317	87.0784	85.1004	276.77	349.189	354.007
gene_Ani004753	62.0256	-6.7597	1.05088	-6.43242	1.25589e-10	3.51245e-08	203.495	105.173	60.3619	0	3.12474	0
gene_Ani011634	66.5314	3.13263	0.48775	6.42261	1.33954e-10	3.6406e-08	14.862	9.0471	16.8222	88.1433	149.206	121.108
gene_Ani008774	37.5464	8.55423	1.33355	6.41464	1.41159e-10	3.78081e-08	0	0	0	46.716	84.3679	94.1947
gene_Ani031878	221.425	1.91988	0.299514	6.40998	1.45541e-10	3.8425e-08	113.18	92.7328	72.2364	320.842	385.905	343.655
gene_Ani004696	1240.3	-2.34807	0.367241	-6.3938	1.61811e-10	4.13645e-08	2303.6	2242.55	1673.31	457.464	242.167	522.729
gene_Ani027472	998.281	-2.3367	0.365549	-6.39232	1.6339e-10	4.13645e-08	1894.33	2104.58	1001.41	356.981	363.251	269.128
gene_Ani032176	926.867	-1.3575	0.212296	-6.39437	1.61215e-10	4.13645e-08	1327.29	1505.21	1167.66	498.891	521.831	540.326
gene_Ani001735	218.83	1.76911	0.277225	6.38149	1.75371e-10	4.37976e-08	109.75	98.3873	90.0481	332.3	390.592	291.9
gene_Ani004399	686.576	-1.85346	0.291519	-6.35792	2.04503e-10	5.03924e-08	1297.56	985.003	944.021	371.965	247.635	273.268
gene_Ani000806	1550.68	2.25994	0.356032	6.34757	2.18742e-10	5.31916e-08	503.02	638.952	465.084	1648.28	2555.25	3493.49
gene_Ani012677	5267.11	-2.44738	0.387037	-6.32338	2.55907e-10	6.14211e-08	9464.78	9961.99	7279.05	2209.75	904.611	1782.45
gene_Ani032409	231.611	2.81533	0.446426	6.30637	2.85649e-10	6.76804e-08	40.013	37.3193	94.9958	371.965	449.962	395.411
gene_Ani001484	123.055	2.97775	0.473234	6.29234	3.12707e-10	7.31536e-08	21.7213	22.6178	38.5921	158.658	315.598	181.144
gene_Ani027295	8087.63	1.73118	0.275555	6.2825	3.33169e-10	7.69662e-08	3420.54	2986.68	4825	11171.3	12383.3	13739
gene_Ani009852	3246.48	-1.52156	0.243064	-6.2599	3.85221e-10	8.78921e-08	4786.69	5631.82	4028.42	1442.03	1779.54	1810.4
gene_Ani021167	211.364	2.59395	0.414918	6.25172	4.05946e-10	9.14913e-08	30.8671	67.8533	81.1423	371.965	385.124	331.234
gene_Ani021681	400.094	-2.04232	0.32888	-6.20994	5.30039e-10	1.1802e-07	626.489	653.653	651.117	206.255	104.679	158.371
gene_Ani025500	11909.4	-2.25524	0.363624	-6.20212	5.57063e-10	1.2256e-07	20463.8	22364.4	16252.2	5053.26	2403.7	4918.83
gene_Ani017109	73.2598	4.5799	0.741561	6.17603	6.57323e-10	1.42917e-07	13.7187	1.13089	2.96862	110.179	165.611	145.95
gene_Ani005658	40.0022	8.64704	1.40278	6.16423	7.08259e-10	1.52202e-07	0	0	0	136.622	64.0571	39.3341
gene_Ani007398	2374.93	-1.82585	0.297355	-6.14032	8.23564e-10	1.74946e-07	4404.86	3712.71	2996.33	1103.55	782.747	1249.37
gene_Ani026837	438.084	2.43037	0.399834	6.07845	1.21347e-09	2.54842e-07	134.901	96.1255	180.096	805.63	936.64	475.114
gene_Ani025637	172.584	7.09147	1.16875	6.06759	1.29845e-09	2.67956e-07	2.28646	2.26178	2.96862	432.784	585.888	9.31596
gene_Ani003876	220.308	2.07254	0.34162	6.06679	1.30491e-09	2.67956e-07	88.0285	57.6753	107.86	312.027	392.936	363.323
gene_Ani022182	131.656	2.45039	0.40512	6.04855	1.46157e-09	2.96828e-07	43.4427	35.0575	43.5397	148.962	221.856	297.076
gene_Ani005454	2045.12	2.28676	0.378317	6.04457	1.49811e-09	3.00941e-07	457.291	597.109	1032.09	3246.32	4058.25	2879.67
gene_Ani025196	25.4502	7.99324	1.32586	6.02874	1.65247e-09	3.2838e-07	0	0	0	52.0046	46.871	53.8256
novel4873	164.688	-2.94468	0.488615	-6.02658	1.67462e-09	3.29242e-07	267.515	436.523	170.201	42.3088	24.9979	46.5798
gene_Ani001280	319.844	1.58601	0.263513	6.01869	1.7583e-09	3.42054e-07	185.203	147.015	147.441	408.104	511.676	519.624
gene_Ani032918	753.305	1.45446	0.243024	5.98486	2.16582e-09	4.16943e-07	358.973	463.664	385.921	988.087	1272.55	1050.63
novel803	412.742	-2.17243	0.364063	-5.96719	2.4138e-09	4.55614e-07	707.658	685.318	633.305	187.745	87.4926	174.933
gene_Ani003312	104.528	2.97413	0.498427	5.96704	2.41601e-09	4.55614e-07	14.862	16.9633	38.5921	191.271	222.637	142.845
gene_Ani014512	401.22	2.09518	0.352099	5.95055	2.6724e-09	4.98875e-07	113.18	131.183	211.762	718.368	710.096	522.729
gene_Ani033230	261.941	2.4394	0.410119	5.94803	2.71392e-09	5.0156e-07	72.0233	90.471	82.1318	246.801	555.422	524.799
gene_Ani027542	173.853	2.0068	0.337573	5.94478	2.76825e-09	5.06536e-07	65.164	91.6019	51.4561	289.11	295.288	250.496
gene_Ani001376	138.417	-3.1003	0.522714	-5.93116	3.00797e-09	5.45004e-07	194.349	205.822	343.37	44.9531	14.0613	27.9479
gene_Ani032668	259.207	1.58207	0.268246	5.89786	3.68247e-09	6.60735e-07	114.323	142.492	132.598	449.531	375.75	340.55
gene_Ani025638	451.946	6.1353	1.04108	5.89322	3.78752e-09	6.7305e-07	4.57291	13.5707	19.7908	1297.47	1348.32	27.9479
gene_Ani017772	3280.88	-1.45398	0.247308	-5.87921	4.12225e-09	7.25556e-07	4363.7	5504.03	4552.87	1677.37	1485.03	2102.3
gene_Ani020496	363.074	1.58323	0.269929	5.86537	4.48135e-09	7.8132e-07	138.331	195.644	210.772	531.504	551.516	550.677
gene_Ani025157	480.574	2.17663	0.371936	5.85215	4.85253e-09	8.24674e-07	250.367	134.576	137.546	624.936	773.372	962.649
gene_Ani011828	214.65	2.34858	0.401399	5.85098	4.88682e-09	8.24674e-07	82.3124	41.8429	87.0795	360.506	436.682	279.479
gene_Ani030784	1335.18	2.24505	0.383591	5.85272	4.8361e-09	8.24674e-07	278.948	465.926	650.128	2548.22	1726.42	2341.41
gene_Ani029358	1268.42	-1.57823	0.269772	-5.85024	4.90851e-09	8.24674e-07	2084.1	1459.98	2157.2	732.471	602.293	574.484
gene_Ani023738	381.562	-1.84359	0.315271	-5.84765	4.98579e-09	8.27966e-07	587.619	618.596	583.828	208.018	113.272	178.038
gene_Ani022555	200.583	2.45906	0.420597	5.84658	5.0177e-09	8.27966e-07	69.7369	35.0575	80.1527	254.734	401.529	362.287
gene_Ani032138	1004.26	-1.3968	0.239111	-5.84165	5.16855e-09	8.45309e-07	1643.96	1340.1	1382.39	544.726	472.616	641.766
gene_Ani032258	4537.4	-1.66163	0.284569	-5.8391	5.24844e-09	8.50846e-07	6487.82	8425.12	5772.97	2686.61	1788.91	2062.97
gene_Ani023796	227.036	-2.24604	0.384796	-5.83695	5.31643e-09	8.54373e-07	456.148	343.79	324.569	89.9062	48.4334	99.3703
gene_Ani011391	439.063	-4.52275	0.775128	-5.83484	5.38414e-09	8.57796e-07	1362.73	195.644	965.791	36.1388	10.9366	63.1415
gene_Ani024456	196.285	2.35126	0.403494	5.82724	5.63514e-09	8.90111e-07	80.0259	40.712	72.2364	286.466	431.214	267.058
gene_Ani024428	200.509	-2.55193	0.439016	-5.81284	6.14203e-09	9.61957e-07	414.992	378.847	233.531	69.6332	33.5909	72.4575
gene_Ani020365	39.9361	4.42697	0.761878	5.81061	6.22467e-09	9.66707e-07	2.28646	2.26178	5.93724	55.5303	118.74	54.8607
gene_Ani026671	428.212	-1.79198	0.30857	-5.80738	6.34591e-09	9.68501e-07	770.535	510.031	713.458	216.833	209.357	149.055
gene_Ani004747	661.299	1.5086	0.259813	5.80648	6.37995e-09	9.68501e-07	371.549	384.502	276.082	883.196	933.515	1118.95
gene_Ani001180	699.027	-2.01317	0.346732	-5.80613	6.39344e-09	9.68501e-07	1415.32	1257.55	688.72	259.141	289.819	283.619
gene_Ani010293	346.035	1.7888	0.309187	5.7855	7.22987e-09	1.0863e-06	128.041	142.492	194.939	453.938	510.894	645.907
gene_Ani026141	182.014	1.90705	0.33001	5.77876	7.52536e-09	1.12158e-06	69.7369	67.8533	92.0272	221.24	329.66	311.567
gene_Ani029985	281.897	1.72294	0.298318	5.7755	7.67257e-09	1.13437e-06	164.625	105.173	123.692	429.258	486.678	381.954
gene_Ani008181	4783.39	1.19247	0.206625	5.77116	7.8726e-09	1.15471e-06	3115.3	2907.51	2713.32	6091.59	7645.45	6227.2
novel1726	62.9939	-2.39143	0.415834	-5.75093	8.87539e-09	1.29154e-06	101.747	126.659	89.0586	24.6801	17.1861	18.6319
gene_Ani019422	118.45	3.75949	0.656318	5.72816	1.01527e-08	1.46587e-06	16.0052	18.0942	14.8431	104.009	430.432	127.318
gene_Ani022529	2110.04	-1.19043	0.207943	-5.72478	1.03565e-08	1.48371e-06	3129.01	3044.35	2629.21	1301.88	1142.87	1412.92
gene_Ani019339	71.0769	2.38372	0.416608	5.72173	1.05447e-08	1.49904e-06	21.7213	16.9633	29.6862	129.571	128.114	100.405
gene_Ani005424	927.009	1.85648	0.324675	5.71796	1.07811e-08	1.52096e-06	283.52	462.533	457.167	1593.63	1110.06	1655.14
gene_Ani027231	1278.6	-1.67507	0.293663	-5.70406	1.16984e-08	1.63786e-06	1934.34	2243.68	1663.42	568.525	478.085	783.576
gene_Ani029877	270.015	-1.97235	0.3467	-5.68893	1.27838e-08	1.77637e-06	420.708	574.491	295.872	112.823	102.335	113.862
gene_Ani015591	369.512	-2.47395	0.435443	-5.68147	1.33542e-08	1.84178e-06	841.416	732.815	304.778	111.942	116.396	109.721
gene_Ani020925	77.9584	-2.7366	0.482132	-5.67603	1.37858e-08	1.88722e-06	108.607	183.204	114.787	28.2059	13.2801	19.667
gene_Ani006564	355.391	2.76954	0.48911	5.66241	1.49262e-08	2.01351e-06	76.5963	128.921	67.2887	713.08	303.881	842.577
gene_Ani026953	580.706	-1.57237	0.277685	-5.66243	1.49247e-08	2.01351e-06	747.671	985.003	874.753	363.151	247.635	266.022
gene_Ani017314	216.507	3.48635	0.619301	5.6295	1.80734e-08	2.4204e-06	26.2942	21.4869	58.3828	326.13	683.536	183.214
gene_Ani025048	1378.44	2.62764	0.46706	5.62591	1.84532e-08	2.45347e-06	245.794	463.664	442.324	1233.13	3556.73	2328.99
gene_Ani007581	273.623	1.47676	0.262916	5.61685	1.94474e-08	2.55971e-06	133.758	136.837	163.274	394.001	460.899	352.971
gene_Ani011019	50.5566	4.59377	0.817961	5.61612	1.95292e-08	2.55971e-06	3.42968	6.78533	1.97908	58.1746	178.11	54.8607
gene_Ani018989	402.535	1.90011	0.338449	5.61419	1.97488e-08	2.57026e-06	122.325	156.063	231.552	636.395	723.377	545.501
gene_Ani021149	4568.82	1.58215	0.28188	5.61286	1.99013e-08	2.572e-06	2193.85	2685.86	1984.03	6413.31	8647.71	5488.14
gene_Ani027368	1085.72	-2.37319	0.423253	-5.60703	2.05822e-08	2.64153e-06	1575.37	2402.01	1482.33	364.032	193.734	496.851
gene_Ani010269	129.443	2.13521	0.381506	5.59679	2.18355e-08	2.78304e-06	41.1562	44.1046	58.3828	182.457	171.079	279.479
gene_Ani008871	65.1393	2.52246	0.451595	5.58567	2.32805e-08	2.929e-06	20.5781	23.7486	13.8536	87.2619	136.707	108.686
gene_Ani016102	72.4734	3.05671	0.547254	5.58554	2.32976e-08	2.929e-06	11.4323	10.178	24.7385	87.2619	168.736	132.494
gene_Ani022983	920.227	2.59004	0.463858	5.5837	2.35459e-08	2.94022e-06	171.484	165.11	449.251	1397.07	1910	1428.45
gene_Ani023934	205.311	2.30902	0.416027	5.55016	2.85408e-08	3.54002e-06	68.5937	70.1151	68.2782	249.446	521.831	253.601
gene_Ani014647	134.596	1.9957	0.359672	5.54867	2.87859e-08	3.54661e-06	40.013	55.4135	66.2992	218.595	252.322	174.933
gene_Ani009693	886.795	2.34465	0.423988	5.53001	3.20221e-08	3.90052e-06	405.846	298.554	171.19	978.391	1658.45	1808.33
gene_Ani026055	180.071	-1.67464	0.302846	-5.52969	3.20804e-08	3.90052e-06	264.086	314.387	244.416	104.891	78.1184	74.5277
gene_Ani014923	837.245	4.24824	0.770006	5.51715	3.44543e-08	4.16176e-06	48.0156	47.4973	155.358	758.914	3466.11	547.572
novel3640	381.318	-1.80288	0.326975	-5.51382	3.51134e-08	4.21384e-06	553.322	642.344	581.849	132.215	142.176	236.004
gene_Ani030107	251.366	1.43548	0.260756	5.50505	3.69062e-08	4.40041e-06	117.752	126.659	162.285	377.253	364.032	360.217
gene_Ani026269	3852.34	-1.5298	0.278003	-5.50283	3.73744e-08	4.42767e-06	4927.31	5785.62	6454.77	2361.36	1482.69	2102.3
gene_Ani019994	169.041	2.31708	0.422073	5.48976	4.02483e-08	4.73777e-06	45.7291	46.3664	77.1841	227.41	392.936	224.618
gene_Ani021114	404.68	2.28994	0.417257	5.48808	4.06323e-08	4.75269e-06	94.8879	186.597	130.619	554.422	496.833	964.72
gene_Ani028134	2286.86	-1.1631	0.21212	-5.48322	4.1766e-08	4.85457e-06	3116.44	3123.51	3244.7	1466.71	1185.06	1584.75
gene_Ani025656	486.652	2.39036	0.43708	5.46893	4.52769e-08	5.22046e-06	121.182	159.455	187.023	973.984	1063.19	415.078
gene_Ani030132	1953.25	2.48208	0.453917	5.46814	4.54788e-08	5.22046e-06	496.161	582.407	700.594	2497.1	5547.97	1895.28
gene_Ani029185	1771.38	-1.30769	0.239229	-5.46626	4.59624e-08	5.2434e-06	2231.58	2837.4	2501.56	1184.65	1007.73	865.349
gene_Ani032158	118.436	2.50498	0.458509	5.46332	4.67308e-08	5.29835e-06	28.5807	27.1413	50.4665	238.868	235.136	130.423
gene_Ani009417	47.6807	-3.0693	0.562502	-5.45652	4.85564e-08	5.47177e-06	82.3124	55.4135	117.755	13.2215	7.03066	10.3511
gene_Ani000992	426.225	-1.18077	0.216503	-5.45385	4.92916e-08	5.52095e-06	610.484	629.905	534.351	242.394	274.196	266.022
gene_Ani028931	235.872	-1.6814	0.308593	-5.44859	5.07721e-08	5.65252e-06	324.677	299.685	454.199	125.164	97.648	113.862
gene_Ani004359	773.471	1.66938	0.306974	5.43818	5.38272e-08	5.88627e-06	341.825	496.46	272.123	1240.18	1093.66	1196.58
gene_Ani004383	34.6116	4.56148	0.838611	5.43932	5.34846e-08	5.88627e-06	1.14323	1.13089	5.93724	73.159	85.9303	40.3692
gene_Ani021468	280.415	2.23614	0.411152	5.43872	5.36638e-08	5.88627e-06	112.036	125.529	57.3933	335.826	506.207	545.501
gene_Ani005764	158.97	1.42814	0.262782	5.4347	5.48888e-08	5.96706e-06	83.4556	94.9946	80.1527	236.224	237.48	221.513
gene_Ani028152	605.249	1.32324	0.243949	5.42423	5.82047e-08	6.28195e-06	294.953	326.827	414.617	804.749	896.018	894.332
gene_Ani007908	706.448	-1.13424	0.209137	-5.42343	5.84652e-08	6.28195e-06	1035.76	954.47	922.251	486.551	445.275	394.376
gene_Ani008695	46.6662	3.51189	0.648118	5.41859	6.00698e-08	6.41705e-06	8.00259	4.52355	9.8954	51.1231	74.9937	131.459
gene_Ani008853	224.914	3.07236	0.567269	5.41605	6.09297e-08	6.47151e-06	49.1588	32.7958	61.3515	224.766	728.845	252.566
gene_Ani030671	51.5121	2.81673	0.521614	5.40003	6.66301e-08	7.03652e-06	9.14582	10.178	18.8013	109.298	69.5254	92.1245
gene_Ani009065	4913.96	-1.32504	0.245442	-5.39856	6.71771e-08	7.05397e-06	5855.61	8535.94	6681.37	3113.22	2694.3	2603.29
gene_Ani020803	265.757	1.29877	0.240659	5.39675	6.78604e-08	7.08547e-06	146.333	157.193	157.337	340.233	421.839	371.603
gene_Ani025468	93.7236	2.98634	0.553761	5.39282	6.93603e-08	7.20139e-06	19.4349	14.7015	28.6967	83.7362	236.699	179.073
gene_Ani030398	131.513	-3.02775	0.561585	-5.39145	6.98928e-08	7.21614e-06	313.244	161.717	227.594	41.4274	10.9366	34.1585
gene_Ani006385	327.453	1.52586	0.283398	5.38417	7.27783e-08	7.47231e-06	130.328	197.905	178.117	435.428	540.579	482.36
gene_Ani032645	265.579	1.30177	0.242302	5.3725	7.76531e-08	7.92877e-06	166.911	161.717	131.609	377.253	390.592	365.393
gene_Ani024724	1719.26	2.89833	0.53978	5.36946	7.89734e-08	8.01927e-06	298.382	429.737	491.801	2654.88	5256.59	1184.16
novel5545	68.5734	-1.92152	0.358491	-5.36003	8.32097e-08	8.40327e-06	117.752	94.9946	112.808	30.8502	28.1226	26.9128
gene_Ani020289	519.731	1.95255	0.364452	5.35751	8.43773e-08	8.47488e-06	212.64	208.083	219.678	630.225	1222.55	625.205
gene_Ani007009	170	-2.2031	0.411383	-5.35535	8.53924e-08	8.53047e-06	310.958	176.419	350.297	70.5147	44.5275	67.2819
gene_Ani026607	706.975	-1.81657	0.34014	-5.34065	9.26118e-08	9.20193e-06	1366.16	1058.51	878.711	343.759	214.826	379.884
gene_Ani020555	180.26	1.92008	0.36022	5.33029	9.80538e-08	9.69055e-06	67.4504	64.4606	94.0063	266.193	367.938	221.513
gene_Ani018283	60.5332	2.20278	0.413487	5.32733	9.96686e-08	9.79774e-06	19.4349	22.6178	22.7594	82.8547	120.302	95.2298
gene_Ani017712	1841.48	1.84589	0.34678	5.32292	1.02113e-07	9.98497e-06	633.348	735.077	1036.05	2683.96	3836.4	2124.04
gene_Ani030446	24.8834	5.07475	0.954779	5.3151	1.06596e-07	1.03684e-05	0	2.26178	1.97908	37.0202	62.4947	45.5447
gene_Ani027116	648.66	1.71858	0.323822	5.30717	1.1134e-07	1.07289e-05	281.234	402.596	223.636	988.087	1156.93	839.472
gene_Ani026385	16395.9	2.20658	0.415789	5.30697	1.11463e-07	1.07289e-05	4467.73	5999.36	7050.47	23365	41449.6	16043.1
gene_Ani032937	805.969	1.11987	0.211253	5.30108	1.15119e-07	1.10234e-05	503.02	497.591	523.467	1020.7	1263.17	1027.86
novel5565	344.016	1.69069	0.319373	5.29379	1.19806e-07	1.14131e-05	156.622	158.324	173.169	364.032	640.571	571.379
gene_Ani024474	1472.97	1.72352	0.325727	5.29131	1.21443e-07	1.15096e-05	834.556	728.292	491.801	2851.44	2106.85	1824.89
gene_Ani002946	194.39	1.61476	0.306178	5.27393	1.3353e-07	1.25267e-05	77.7395	105.173	103.902	323.486	238.261	317.778
gene_Ani008502	7344.43	-1.35783	0.257432	-5.27452	1.33107e-07	1.25267e-05	11563.7	11284	8850.44	4289.05	3298.16	4781.16
gene_Ani023039	830.373	-1.34171	0.254916	-5.26336	1.41448e-07	1.32025e-05	982.033	1152.37	1437.8	500.654	421.839	487.535
gene_Ani028052	175.357	-1.79088	0.340622	-5.25766	1.45898e-07	1.35495e-05	246.937	275.937	293.893	94.3134	88.2738	52.7905
gene_Ani027575	445.508	-1.5575	0.296465	-5.25357	1.49179e-07	1.37849e-05	842.559	522.47	630.337	257.379	216.388	203.916
gene_Ani017053	302.797	2.91407	0.555845	5.2426	1.58331e-07	1.45037e-05	56.0182	40.712	115.776	352.573	874.926	376.779
gene_Ani028093	2587.9	-2.31252	0.441122	-5.24237	1.58527e-07	1.45037e-05	5025.63	4287.2	3611.82	803.867	439.807	1359.1
gene_Ani004899	117.708	2.24064	0.427683	5.23903	1.61427e-07	1.46962e-05	30.8671	32.7958	59.3724	184.22	243.729	155.266
gene_Ani025955	529.586	2.12846	0.406452	5.23668	1.63487e-07	1.48108e-05	192.062	111.958	286.967	698.977	921.797	965.755
gene_Ani031764	3675	-2.01247	0.385382	-5.22201	1.76994e-07	1.59291e-05	7128.02	7248.99	3293.19	1578.65	1146	1655.14
gene_Ani017461	365.812	1.89365	0.362669	5.22142	1.77556e-07	1.59291e-05	139.474	119.874	205.824	470.685	760.092	498.922
gene_Ani021239	309.61	1.41296	0.271227	5.20953	1.89315e-07	1.69021e-05	161.195	204.691	141.504	408.104	451.524	490.641
gene_Ani029486	208.617	-2.04624	0.393133	-5.20495	1.94053e-07	1.72418e-05	404.703	274.806	327.538	74.0404	54.6829	115.932
gene_Ani002578	414.358	1.75993	0.338302	5.20224	1.969e-07	1.73567e-05	198.922	188.858	179.107	890.248	560.109	468.903
gene_Ani028998	360.297	2.59019	0.497928	5.20194	1.97224e-07	1.73567e-05	57.1614	70.1151	180.096	533.267	763.217	557.923
gene_Ani032888	75.4936	2.17966	0.419182	5.1998	1.99502e-07	1.7474e-05	29.7239	21.4869	30.6757	102.246	160.143	108.686
gene_Ani001907	50.8247	5.31948	1.02448	5.19235	2.07653e-07	1.8102e-05	0	3.39266	3.95816	206.255	40.6216	50.7202
gene_Ani012388	407.377	3.70217	0.713759	5.18687	2.13862e-07	1.84691e-05	46.8723	37.3193	90.0481	552.659	1518.62	198.741
gene_Ani019622	123.205	2.28087	0.439677	5.18761	2.13011e-07	1.84691e-05	48.0156	21.4869	56.4038	181.575	225.762	205.986
gene_Ani019172	375.712	1.51452	0.292258	5.18214	2.19353e-07	1.88552e-05	157.765	239.748	187.023	467.16	631.197	571.379
gene_Ani032723	39.2456	2.49562	0.481706	5.1808	2.20937e-07	1.89034e-05	10.289	10.178	14.8431	66.9889	67.963	65.2117
gene_Ani032609	713.527	1.52844	0.295469	5.17292	2.30464e-07	1.96276e-05	333.822	334.743	433.418	1106.2	1278.02	794.962
gene_Ani018516	868.84	1.32512	0.256375	5.16869	2.35743e-07	1.99851e-05	467.58	534.91	484.874	1068.3	1540.5	1116.88
gene_Ani005731	733.233	3.53915	0.685114	5.16579	2.39431e-07	2.01133e-05	121.182	59.9371	167.232	769.491	2791.95	489.606
gene_Ani023167	147.278	1.3418	0.259707	5.16661	2.38374e-07	2.01133e-05	81.1692	83.6857	85.1004	221.24	205.451	207.021
gene_Ani000160	253.999	-1.85726	0.359807	-5.16182	2.44565e-07	2.04516e-05	524.741	379.978	289.935	134.859	105.46	89.0192
gene_Ani011425	102.624	5.58165	1.0839	5.14959	2.61057e-07	2.1635e-05	1.14323	3.39266	7.91632	314.672	13.2801	275.338
gene_Ani008876	342.211	-1.62572	0.315656	-5.15028	2.60104e-07	2.1635e-05	572.757	547.35	430.45	209.781	124.208	168.722
gene_Ani005930	1389.62	-1.48085	0.288754	-5.1284	2.92215e-07	2.4109e-05	2639.71	1535.75	1963.25	764.203	770.248	664.539
gene_Ani026362	2008.63	-1.48849	0.290362	-5.12633	2.95448e-07	2.41884e-05	3838.96	2590.86	2455.05	1011	921.016	1234.88
gene_Ani019020	619.045	1.10228	0.215033	5.12611	2.95795e-07	2.41884e-05	418.421	372.062	389.879	743.93	919.454	870.525
gene_Ani018976	43.8605	2.88714	0.563837	5.12053	3.04674e-07	2.48048e-05	10.289	10.178	10.8849	50.2417	110.147	71.4224
gene_Ani005565	1166.29	-1.23753	0.242014	-5.11347	3.16299e-07	2.56382e-05	1361.58	1843.35	1708.94	792.409	653.851	637.626
gene_Ani024906	1294.51	-1.22857	0.240388	-5.11077	3.20842e-07	2.58929e-05	1996.08	1980.18	1467.49	773.017	704.628	845.682
gene_Ani001631	49.0679	2.4922	0.487865	5.10838	3.24934e-07	2.61091e-05	14.862	15.8324	13.8536	84.6176	106.241	59.0011
gene_Ani010863	185.032	1.71392	0.336105	5.09936	3.40799e-07	2.72654e-05	88.0285	72.3768	98.954	269.719	358.564	222.548
gene_Ani018363	155.43	1.57276	0.308505	5.09801	3.43242e-07	2.73425e-05	82.3124	61.068	91.0377	208.018	253.104	237.039
gene_Ani029706	331.763	2.92177	0.573439	5.09517	3.48437e-07	2.76372e-05	51.4452	40.712	139.525	432.784	897.581	428.534
gene_Ani020594	238.901	-1.72649	0.339164	-5.09042	3.57269e-07	2.82166e-05	293.81	405.989	400.764	143.674	83.5867	105.581
gene_Ani008544	95.5519	4.93015	0.969599	5.08473	3.68149e-07	2.89522e-05	6.85937	3.39266	7.91632	70.5147	448.4	36.2287
gene_Ani027294	196.025	1.60113	0.315346	5.07739	3.82656e-07	2.99656e-05	81.1692	90.471	119.734	297.043	341.377	246.355
novel5261	1843.73	1.31912	0.260207	5.06951	3.98836e-07	3.11008e-05	907.723	1342.36	915.324	2586.13	2825.54	2485.29
gene_Ani025118	84.8356	2.10833	0.416669	5.05998	4.19307e-07	3.24235e-05	37.7265	20.356	37.6025	111.942	152.331	149.055
gene_Ani017803	85.747	2.32486	0.459923	5.0549	4.30609e-07	3.31587e-05	28.5807	18.0942	38.5921	127.808	114.053	187.354
gene_Ani019438	487.435	2.64122	0.522701	5.05301	4.34893e-07	3.33496e-05	75.453	108.565	219.678	639.039	1299.11	582.765
gene_Ani031802	471.115	1.41666	0.281329	5.03559	4.76387e-07	3.63806e-05	265.229	275.937	229.573	631.988	860.865	563.098
gene_Ani028362	599.357	-1.08283	0.215157	-5.03272	4.83568e-07	3.67771e-05	804.832	886.616	751.061	392.238	345.283	416.113
novel6135	66.9393	-3.06883	0.609897	-5.03172	4.86099e-07	3.6818e-05	58.3046	163.979	136.556	22.0358	9.37421	11.3862
gene_Ani018902	637.325	1.67637	0.333239	5.03052	4.89146e-07	3.68976e-05	316.674	366.408	228.584	1271.03	848.366	792.892
gene_Ani008513	1279.32	2.25345	0.448197	5.02782	4.96081e-07	3.72686e-05	291.523	698.889	340.402	1472.88	1996.71	2875.53
novel3869	295.126	-1.7805	0.354503	-5.02252	5.09967e-07	3.76988e-05	455.005	567.706	348.318	128.689	99.2104	171.828
gene_Ani031956	333.359	1.93133	0.384523	5.02266	5.09617e-07	3.76988e-05	118.896	97.2564	198.897	410.748	628.853	545.501
gene_Ani031617	46.1132	2.66766	0.531054	5.02334	5.07809e-07	3.76988e-05	11.4323	11.3089	14.8431	63.4632	112.491	63.1415
gene_Ani015540	523.578	2.0626	0.410653	5.02272	5.0945e-07	3.76988e-05	262.942	237.486	106.87	781.831	1025.69	726.645
gene_Ani004360	982.511	1.69793	0.338199	5.02049	5.15387e-07	3.79476e-05	491.588	508.9	388.889	1368.87	2071.7	1065.12
gene_Ani017686	1855.92	2.81336	0.560478	5.01957	5.17873e-07	3.79794e-05	408.132	468.188	510.603	2514.73	6045.58	1188.3
gene_Ani022799	132.408	2.00978	0.400681	5.01591	5.2782e-07	3.85559e-05	50.302	35.0575	72.2364	192.152	185.922	258.777
gene_Ani022800	1152.08	-1.48204	0.296145	-5.00445	5.60216e-07	4.07612e-05	1890.9	1853.53	1345.77	758.033	480.428	583.8
gene_Ani001568	72.1652	3.29863	0.659433	5.00223	5.6671e-07	4.09116e-05	9.14582	6.78533	23.749	99.602	207.795	85.9139
gene_Ani024461	204.297	1.79332	0.358469	5.00271	5.65285e-07	4.09116e-05	90.315	114.22	70.2573	405.459	296.069	249.461
gene_Ani011735	12787.7	-1.44739	0.289675	-4.99661	5.83477e-07	4.19582e-05	16962.1	20457.8	18720.1	8880.44	5045.67	6659.88
gene_Ani011920	113.844	1.96496	0.393592	4.99237	5.96432e-07	4.27235e-05	29.7239	59.9371	49.477	157.777	174.985	211.162
gene_Ani021358	3058.09	1.3913	0.279003	4.9867	6.14198e-07	4.38262e-05	1501.06	1605.86	1957.31	4734.18	5234.71	3315.45
gene_Ani002664	214.983	1.39892	0.280813	4.98167	6.30378e-07	4.48077e-05	109.75	123.267	121.713	264.43	372.625	298.111
gene_Ani014882	121.35	1.91696	0.3856	4.97137	6.64803e-07	4.70736e-05	46.8723	33.9266	71.2469	185.101	198.421	192.53
gene_Ani011109	188.285	3.04626	0.613122	4.96843	6.74959e-07	4.76104e-05	22.8646	82.5548	16.8222	385.186	321.067	301.216
gene_Ani001941	723.418	-1.57869	0.318776	-4.95235	7.33244e-07	5.1525e-05	1158.09	1122.97	970.739	496.247	269.509	322.953
gene_Ani019804	140.952	1.63197	0.329596	4.95141	7.36765e-07	5.15763e-05	59.4478	65.5915	81.1423	186.864	260.134	192.53
gene_Ani027003	387.804	-1.51841	0.307009	-4.94581	7.58284e-07	5.28825e-05	664.215	628.774	431.439	190.39	171.861	240.145
novel6348	104.847	2.00247	0.405286	4.94088	7.77707e-07	5.38307e-05	44.5859	30.534	50.4665	163.947	213.263	126.283
gene_Ani027672	89.1337	2.98271	0.603668	4.94098	7.77313e-07	5.38307e-05	9.14582	16.9633	33.6444	94.3134	220.294	160.442
gene_Ani018106	1078.05	1.51064	0.305994	4.93682	7.94064e-07	5.47578e-05	463.007	447.832	768.872	1562.78	1527.21	1698.61
gene_Ani022276	7091.87	-1.59451	0.323037	-4.93599	7.97463e-07	5.47878e-05	8250.67	14496.9	9218.55	4260.85	2965.37	3358.92
gene_Ani010465	1043.34	1.58069	0.320716	4.92862	8.28121e-07	5.58559e-05	644.78	442.177	481.906	1452.6	2042.02	1196.58
gene_Ani002129	1063.28	-2.65328	0.538157	-4.93031	8.2099e-07	5.58559e-05	2980.39	1875.01	649.138	321.723	227.325	326.059
gene_Ani010934	783.481	-1.27064	0.257775	-4.92925	8.25441e-07	5.58559e-05	1299.85	1069.82	953.916	541.2	414.809	421.288
gene_Ani001054	250.095	2.2641	0.459267	4.92982	8.23058e-07	5.58559e-05	76.5963	52.0208	129.63	314.672	572.608	355.042
gene_Ani028765	315.115	-1.97238	0.400107	-4.92963	8.23843e-07	5.58559e-05	756.817	355.099	394.826	149.844	110.928	123.178
gene_Ani025655	190.145	3.33423	0.676604	4.92789	8.31214e-07	5.58606e-05	36.5833	23.7486	42.5502	298.806	642.915	96.2649
novel4304	639.261	2.41404	0.490204	4.92457	8.45481e-07	5.66135e-05	169.198	135.707	300.82	750.1	1730.32	749.417
gene_Ani001057	240.851	1.22155	0.24843	4.91708	8.78426e-07	5.86072e-05	154.336	128.921	150.41	372.846	321.848	316.743
gene_Ani026974	160889	-1.3566	0.275941	-4.91626	8.82118e-07	5.86418e-05	300915	201611	191708	93293.6	98004.2	79801.6
gene_Ani027834	815.111	2.11246	0.43019	4.91052	9.08363e-07	6.00942e-05	344.112	226.178	348.318	972.221	2098.26	901.578
gene_Ani028242	230.9	2.84356	0.579212	4.90936	9.13721e-07	6.00942e-05	52.5885	30.534	86.09	461.871	580.42	173.898
gene_Ani008264	597.669	1.44446	0.294478	4.90517	9.33484e-07	6.11763e-05	322.39	234.094	406.701	824.14	946.795	851.893
gene_Ani023670	893.707	2.3089	0.471273	4.89929	9.61831e-07	6.23705e-05	456.148	142.492	301.81	1063.89	1567.84	1830.07
gene_Ani006974	222.784	2.57012	0.52446	4.90051	9.55872e-07	6.23705e-05	41.1562	54.2826	96.9749	284.703	613.23	246.355
gene_Ani008918	918.283	2.82655	0.57686	4.8999	9.58877e-07	6.23705e-05	168.054	149.277	363.161	1096.5	2891.16	841.542
gene_Ani017341	114.929	4.18367	0.854314	4.89711	9.7258e-07	6.2847e-05	8.00259	9.0471	18.8013	100.483	495.271	57.966
gene_Ani022551	1370.09	-3.49662	0.714984	-4.89049	1.00587e-06	6.47716e-05	1751.42	4107.39	1692.11	126.045	66.4007	477.184
gene_Ani002632	453.984	-1.23563	0.252703	-4.88966	1.01012e-06	6.48195e-05	621.916	594.847	694.657	226.528	264.04	321.918
gene_Ani027254	167.421	2.02669	0.414748	4.88656	1.02615e-06	6.56203e-05	46.8723	48.6282	101.923	248.564	265.603	292.935
gene_Ani026084	200.965	1.87265	0.383437	4.88387	1.04026e-06	6.6293e-05	78.8827	75.7695	103.902	231.817	442.15	273.268
gene_Ani012735	28.3606	3.35676	0.688663	4.87432	1.09183e-06	6.93405e-05	3.42968	6.78533	4.9477	57.2932	65.6195	32.0883
gene_Ani023965	48.2828	-3.20495	0.657728	-4.87276	1.10048e-06	6.96504e-05	116.609	33.9266	110.828	11.4586	8.59303	8.28085
gene_Ani026321	437.952	-1.02654	0.210807	-4.8696	1.11826e-06	7.05341e-05	589.905	590.324	581.849	267.956	275.758	321.918
gene_Ani025353	319.56	1.47269	0.302612	4.8666	1.13536e-06	7.13696e-05	130.328	159.455	217.699	457.464	518.706	433.71
gene_Ani019627	2334.86	1.32636	0.272805	4.86192	1.16253e-06	7.25833e-05	1454.19	1314.09	1226.04	3693.21	3871.55	2450.1
gene_Ani014446	10684.6	-1.91798	0.394465	-4.86225	1.1606e-06	7.25833e-05	17986.4	17631.7	15075.6	3404.1	7062.69	2946.95
gene_Ani013780	111.14	4.34684	0.894648	4.85872	1.18149e-06	7.35186e-05	11.4323	7.91622	11.8745	326.13	289.819	19.667
gene_Ani020226	138.348	3.69224	0.760233	4.85672	1.19348e-06	7.37681e-05	13.7187	9.0471	36.613	141.029	511.676	118.002
gene_Ani006282	75.0659	3.01728	0.621194	4.85724	1.19036e-06	7.37681e-05	28.5807	10.178	10.8849	164.828	70.3066	165.617
gene_Ani003118	913.079	-1.52689	0.314571	-4.85387	1.21074e-06	7.45855e-05	1515.92	1137.67	1413.06	583.509	327.316	500.992
gene_Ani015839	685.482	1.48375	0.305752	4.85278	1.21744e-06	7.47489e-05	374.979	348.314	360.192	774.78	1359.26	895.367
gene_Ani026748	1220.23	-1.12375	0.231762	-4.84872	1.24263e-06	7.60433e-05	1471.33	1955.31	1592.17	721.013	856.959	724.575
gene_Ani014459	621.728	-7.36688	1.52053	-4.84495	1.26646e-06	7.72458e-05	1553.65	16.9633	2137.41	4.40717	14.8425	3.10532
gene_Ani023556	255.139	2.2743	0.469658	4.84246	1.28245e-06	7.79634e-05	64.0207	54.2826	143.483	324.367	523.393	421.288
gene_Ani020767	1430.96	-1.70241	0.351625	-4.84155	1.28831e-06	7.80629e-05	1507.92	2376	2683.63	882.315	524.175	611.748
gene_Ani029236	179.619	-1.33089	0.274969	-4.84014	1.2975e-06	7.83503e-05	254.94	223.916	291.914	104.009	92.1797	110.756
novel342	34.941	-5.50274	1.13704	-4.83952	1.30153e-06	7.83503e-05	18.2916	29.4031	157.337	1.76287	0.781184	2.07021
gene_Ani008902	161.921	1.42621	0.29492	4.83592	1.32528e-06	7.91865e-05	90.315	68.9842	103.902	230.936	241.386	236.004
gene_Ani021528	325.886	3.16641	0.654905	4.83491	1.33204e-06	7.91865e-05	38.8697	35.0575	121.713	319.079	1038.97	401.621
gene_Ani032249	95.0416	1.67821	0.347108	4.83484	1.33256e-06	7.91865e-05	43.4427	39.5811	52.4456	127.808	135.145	171.828
gene_Ani032189	50.978	2.83396	0.585983	4.83625	1.32315e-06	7.91865e-05	13.7187	9.0471	14.8431	72.2775	139.051	56.9309
gene_Ani019687	417.109	-1.22625	0.254249	-4.82303	1.41393e-06	8.37529e-05	531.601	633.297	587.787	265.311	203.108	281.549
gene_Ani021478	116.024	3.60132	0.746798	4.82234	1.41881e-06	8.37734e-05	27.4375	6.78533	18.8013	121.638	424.183	97.3
gene_Ani002236	35.8155	5.56659	1.15497	4.81967	1.43797e-06	8.44839e-05	4.57291	0	0	34.3759	121.084	54.8607
novel5250	254.768	-8.75022	1.81563	-4.81939	1.43999e-06	8.44839e-05	203.495	1207.79	113.797	3.52573	0	0
gene_Ani003020	953.984	1.88671	0.391708	4.81664	1.45999e-06	8.53861e-05	473.296	382.24	363.161	1098.27	2313.87	1093.07
novel81	1353.95	-4.30522	0.894641	-4.81223	1.49257e-06	8.67955e-05	3059.28	4420.64	252.333	88.1433	47.6522	255.671
gene_Ani019673	5884.41	1.51197	0.3142	4.81211	1.49348e-06	8.67955e-05	2323.04	3966.02	2876.59	8214.96	7187.68	10738.2
gene_Ani012191	119.431	2.7502	0.572166	4.80665	1.5348e-06	8.89062e-05	24.0078	42.9737	25.728	129.571	132.02	362.287
gene_Ani010686	58.3732	-5.37063	1.11747	-4.80605	1.53942e-06	8.89062e-05	172.627	7.91622	161.295	0.881433	2.34355	5.17553
gene_Ani017502	1162.05	1.39204	0.289784	4.8037	1.55759e-06	8.96756e-05	640.207	772.397	511.592	1496.67	2076.39	1475.03
gene_Ani011466	348.523	1.43874	0.299848	4.79823	1.60073e-06	9.1502e-05	184.06	187.727	191.971	474.211	657.757	395.411
gene_Ani026344	254.217	2.09081	0.435842	4.79718	1.60912e-06	9.1502e-05	75.453	151.539	63.3305	362.269	518.706	354.007
gene_Ani025351	334.531	3.37702	0.703907	4.79753	1.60633e-06	9.1502e-05	61.7343	70.1151	44.5293	297.043	1331.92	201.846
novel285	460.003	-1.89765	0.395562	-4.79734	1.60786e-06	9.1502e-05	785.397	904.71	485.864	266.193	136.707	181.144
gene_Ani025252	489.02	1.70006	0.354529	4.79527	1.62458e-06	9.20975e-05	260.656	291.769	138.536	693.688	735.875	813.594
gene_Ani024811	87.5989	-2.07181	0.432215	-4.79347	1.63923e-06	9.26438e-05	131.471	131.183	162.285	45.8345	35.1533	19.667
gene_Ani028525	472.087	-1.25349	0.261538	-4.79275	1.6451e-06	9.26926e-05	706.515	684.187	605.598	289.992	325.754	220.478
gene_Ani012647	586.455	1.301	0.271781	4.78693	1.69353e-06	9.51313e-05	338.395	271.413	405.711	732.471	946.795	823.945
gene_Ani022759	3995.01	-2.09014	0.436826	-4.78483	1.71132e-06	9.58392e-05	6972.55	7048.83	5389.03	1241.06	843.679	2474.94
gene_Ani021335	93.513	-6.72842	1.40751	-4.78037	1.74975e-06	9.76458e-05	503.02	11.3089	41.5607	4.40717	0.781184	0
gene_Ani010051	1012.97	1.32124	0.276418	4.77986	1.75415e-06	9.76458e-05	503.02	707.936	526.435	1228.72	1731.89	1379.8
gene_Ani000928	1924.18	-1.39512	0.292314	-4.77268	1.81788e-06	0.000100889	2583.69	2958.4	2822.17	1315.1	743.687	1122.06
gene_Ani022377	64.1724	1.89914	0.398239	4.76886	1.85273e-06	0.000102516	30.8671	23.7486	26.7176	89.9062	90.6174	123.178
gene_Ani008441	56.1181	5.64311	1.18463	4.76361	1.90157e-06	0.00010432	3.42968	2.26178	0.98954	31.7316	279.664	18.6319
novel288	661.576	-1.22777	0.257724	-4.76388	1.89905e-06	0.00010432	882.572	946.553	951.937	436.31	303.881	448.201
gene_Ani009952	164.039	2.09476	0.439748	4.76354	1.90228e-06	0.00010432	45.7291	48.6282	92.0272	205.374	355.439	237.039
gene_Ani007580	97.8704	3.54207	0.744676	4.75653	1.9695e-06	0.000107687	16.0052	4.52355	25.728	103.128	331.222	106.616
gene_Ani008892	96.5531	-1.53922	0.323816	-4.75338	2.00042e-06	0.000108416	122.325	156.063	152.389	52.0046	43.7463	52.7905
gene_Ani024500	365.808	-1.58304	0.333014	-4.75367	1.99761e-06	0.000108416	544.176	670.617	430.45	209.781	132.801	207.021
gene_Ani013902	419.819	1.68321	0.354032	4.7544	1.99035e-06	0.000108416	250.367	136.837	210.772	494.484	636.665	789.787
gene_Ani014737	460.733	1.51564	0.318984	4.75144	2.01968e-06	0.00010914	187.489	230.701	297.851	551.777	844.46	652.117
novel3642	46.1859	3.25529	0.685293	4.75022	2.03195e-06	0.000109245	5.71614	3.39266	16.8222	82.8547	61.7135	106.616
gene_Ani022251	1773.49	-1.07032	0.225334	-4.74993	2.03486e-06	0.000109245	2597.41	2383.91	2226.46	1239.3	947.576	1246.27
gene_Ani026761	319.125	2.81608	0.592923	4.74948	2.03937e-06	0.000109245	52.5885	90.471	94.9958	313.79	1071	291.9
novel2583	25.5866	-2.92602	0.616451	-4.74655	2.06913e-06	0.000110519	57.1614	41.8429	36.613	4.40717	6.24947	7.24575
gene_Ani026617	303.622	1.09586	0.230962	4.74475	2.08766e-06	0.000111187	204.638	208.083	168.222	416.918	404.653	419.218
gene_Ani029489	2048.33	-1.18865	0.25076	-4.74021	2.13496e-06	0.00011338	2994.11	2874.72	2672.75	1130	1055.38	1563.01
gene_Ani006538	1147.08	-1.05118	0.22186	-4.73801	2.1583e-06	0.000114291	1706.84	1472.42	1463.53	832.073	767.904	639.696
novel3558	685.731	2.01035	0.42492	4.73112	2.23282e-06	0.000117899	137.187	396.942	283.998	990.731	1263.17	1042.35
gene_Ani009459	411.103	1.75889	0.372686	4.7195	2.36428e-06	0.000124141	153.193	237.486	172.18	601.138	864.771	437.85
gene_Ani002502	352.261	-1.29714	0.274882	-4.71891	2.37117e-06	0.000124141	564.754	510.031	427.481	243.276	173.423	194.6
novel4502	538.039	2.42751	0.514373	4.71935	2.36599e-06	0.000124141	76.5963	220.523	208.793	609.952	1370.2	742.172
gene_Ani010913	163.221	-4.11399	0.87265	-4.71436	2.42473e-06	0.000126586	25.151	508.9	391.858	14.9844	21.8732	16.5617
gene_Ani022270	685.338	1.0486	0.222516	4.71249	2.44703e-06	0.000127391	447.002	381.109	511.592	901.706	945.233	925.386
gene_Ani008411	4167.4	-1.84927	0.392887	-4.70688	2.51538e-06	0.000130581	7829.97	7117.81	4624.12	2043.16	1062.41	2326.92
gene_Ani021057	401.241	-1.12671	0.239417	-4.70607	2.52534e-06	0.00013073	507.593	606.156	537.32	285.584	220.294	250.496
gene_Ani015237	290.543	4.20685	0.894941	4.7007	2.59265e-06	0.00013384	29.7239	10.178	49.477	96.0762	286.695	1271.11
gene_Ani011757	82.7271	2.62196	0.557918	4.69953	2.60758e-06	0.000134236	14.862	13.5707	40.5711	121.638	183.578	122.143
gene_Ani011772	422.266	1.66675	0.354987	4.69525	2.66285e-06	0.0001367	152.049	176.419	278.061	690.162	742.125	494.781
gene_Ani032312	403.955	1.13947	0.243019	4.68881	2.74792e-06	0.000140362	258.369	239.748	258.27	581.746	462.461	623.134
gene_Ani033117	1979.59	1.78562	0.380834	4.68871	2.74937e-06	0.000140362	697.369	757.695	1215.15	4113.65	3028.65	2065.04
gene_Ani012146	393.844	1.41914	0.302767	4.68725	2.76907e-06	0.000140591	182.916	280.46	180.096	532.386	656.195	531.01
gene_Ani009980	724.982	-1.32316	0.282269	-4.68758	2.76456e-06	0.000140591	748.814	1129.76	1229.01	416.918	399.966	425.429
gene_Ani002934	36.8287	2.93566	0.626905	4.68279	2.83001e-06	0.000143292	5.71614	6.78533	12.864	44.9531	90.6174	60.0362
gene_Ani028414	405.631	-1.92374	0.411397	-4.67611	2.92371e-06	0.000147631	615.056	906.972	403.732	163.065	126.552	218.408
gene_Ani021209	77.0265	1.94322	0.415645	4.67519	2.93681e-06	0.000147889	21.7213	33.9266	39.5816	113.705	147.644	105.581
gene_Ani032223	2485.59	1.12338	0.240334	4.67426	2.95012e-06	0.000148155	1633.67	1631.87	1426.92	3255.13	4112.15	2853.79
novel1994	519.563	-1.94372	0.41625	-4.66961	3.01767e-06	0.000151137	905.436	988.396	579.87	235.343	122.646	285.689
gene_Ani022215	5171.7	-1.16146	0.248792	-4.66842	3.03527e-06	0.000151608	6133.42	7707	7602.63	2656.64	3113.02	3817.47
gene_Ani008955	335.171	-1.2583	0.269568	-4.66784	3.04382e-06	0.000151625	468.723	510.031	439.356	241.513	164.049	187.354
gene_Ani016910	127.427	2.17259	0.46589	4.6633	3.11179e-06	0.000153832	34.2968	33.9266	70.2573	157.777	278.883	189.425
gene_Ani003972	223.034	1.89603	0.406655	4.66249	3.12401e-06	0.000153832	68.5937	83.6857	130.619	293.517	283.57	478.219
gene_Ani029027	219.096	-1.26475	0.271283	-4.66212	3.12975e-06	0.000153832	314.388	320.041	293.893	156.014	113.272	116.967
novel4977	380.283	-2.13526	0.457931	-4.66284	3.11875e-06	0.000153832	594.478	498.722	764.914	185.101	65.6195	172.863
gene_Ani000486	224.741	1.2729	0.272943	4.66363	3.10684e-06	0.000153832	131.471	125.529	137.546	258.26	340.596	355.042
gene_Ani001450	540.574	2.20182	0.472888	4.65612	3.22221e-06	0.000157957	110.893	140.23	327.538	900.825	1063.19	700.767
gene_Ani016948	135.773	1.68382	0.36211	4.65002	3.31895e-06	0.000162269	62.8775	62.1988	68.2782	144.555	259.353	217.372
gene_Ani024152	83.8374	-1.5806	0.340501	-4.64197	3.451e-06	0.000168095	132.614	123.267	120.724	40.5459	35.1533	50.7202
gene_Ani015644	1074.43	1.19371	0.257174	4.64165	3.45632e-06	0.000168095	816.265	579.015	566.017	1352.12	1567.06	1566.12
gene_Ani009244	820.981	-1.33662	0.28829	-4.63638	3.54565e-06	0.000171987	1094.07	1473.55	960.843	512.113	381.218	504.097
gene_Ani004366	56.1434	2.8758	0.620812	4.63232	3.61598e-06	0.000174201	10.289	19.2251	10.8849	58.1746	75.7749	162.512
gene_Ani005834	885.569	1.38169	0.298276	4.63225	3.61719e-06	0.000174201	536.174	537.172	400.764	1058.6	1648.3	1132.41
gene_Ani027851	42.7644	4.53535	0.97911	4.63211	3.61956e-06	0.000174201	4.57291	0	5.93724	106.653	115.615	23.8075
gene_Ani030396	100.075	1.65004	0.356381	4.62999	3.65686e-06	0.000175539	36.5833	50.89	57.3933	176.287	137.488	141.81
gene_Ani019750	8665.97	-1.43022	0.308951	-4.62926	3.66969e-06	0.000175698	13858.2	13917.8	10147.7	6210.58	4223.08	3638.4
gene_Ani031817	69.1761	2.23087	0.481986	4.6285	3.68325e-06	0.000175892	26.2942	15.8324	30.6757	90.7876	156.237	95.2298
gene_Ani016999	432.137	-2.50808	0.542003	-4.62743	3.70223e-06	0.000176343	1010.61	506.638	687.73	211.544	53.1205	123.178
gene_Ani003725	35.3494	5.32383	1.1513	4.62417	3.76099e-06	0.000178534	0	0	4.9477	31.7316	119.521	55.8958
gene_Ani019682	4691.43	1.68547	0.364521	4.62381	3.76757e-06	0.000178534	2002.93	2109.11	2563.9	6199.12	10532.7	4740.79
gene_Ani012853	138.091	2.00052	0.43324	4.61757	3.88262e-06	0.000183516	66.3072	33.9266	65.3096	298.806	182.016	182.179
gene_Ani018177	359.279	1.56614	0.33954	4.61253	3.97794e-06	0.000187542	165.768	184.335	193.95	349.929	608.542	653.152
gene_Ani021035	425.313	1.46711	0.318728	4.603	4.16444e-06	0.000195789	268.658	168.502	240.458	679.585	483.553	711.118
novel3829	67.5749	-3.6343	0.789632	-4.60252	4.17406e-06	0.000195789	177.2	175.288	22.7594	9.69577	10.1554	10.3511
gene_Ani030193	371.533	2.08942	0.454647	4.5957	4.31309e-06	0.000201798	124.612	90.471	208.793	452.175	874.926	478.219
gene_Ani028332	123.486	2.23374	0.486158	4.59468	4.33413e-06	0.00020227	36.5833	22.6178	70.2573	185.101	191.39	234.969
gene_Ani024233	60.35	3.53078	0.769745	4.58695	4.49778e-06	0.000209379	6.85937	9.0471	12.864	44.9531	224.2	64.1766
gene_Ani009612	1256.89	1.4746	0.321711	4.58361	4.57006e-06	0.000212209	816.265	729.423	450.241	1590.11	1779.54	2175.79
gene_Ani001207	477.917	2.75257	0.601598	4.57543	4.75248e-06	0.000219187	238.935	73.5077	58.3828	1195.22	760.092	541.361
gene_Ani025415	217.237	2.60915	0.570272	4.57528	4.75592e-06	0.000219187	49.1588	36.1884	97.9644	272.363	624.166	223.583
gene_Ani014238	730.467	1.09436	0.239167	4.57573	4.74559e-06	0.000219187	429.854	543.957	424.513	935.201	1128.03	921.245
gene_Ani015790	218.686	1.24721	0.273113	4.56666	4.95561e-06	0.000227257	147.476	137.968	103.902	299.687	324.973	298.111
novel4996	1138.54	-1.54296	0.337844	-4.56707	4.94585e-06	0.000227257	1252.98	2208.62	1623.83	657.549	428.87	659.363
gene_Ani033375	42.1955	-2.12955	0.466904	-4.56101	5.09082e-06	0.00023288	78.8827	62.1988	65.3096	15.8658	19.5296	11.3862
gene_Ani004826	88.5814	2.2189	0.487002	4.55624	5.20774e-06	0.000237055	38.8697	21.4869	33.6444	92.5505	206.233	138.704
gene_Ani005722	737.361	1.21612	0.266899	4.55647	5.20195e-06	0.000237055	402.416	562.051	367.119	955.474	1061.63	1075.48
gene_Ani008212	571.03	1.36192	0.299063	4.55396	5.26443e-06	0.000239046	326.963	346.052	286.967	632.869	1066.32	767.014
gene_Ani002896	918.535	-1.26137	0.27708	-4.55235	5.30499e-06	0.00023971	1228.97	1591.16	1068.7	619.648	453.087	549.642
gene_Ani023740	237.959	2.10107	0.461511	4.55259	5.29888e-06	0.00023971	98.3176	106.303	65.3096	286.466	258.572	612.783
gene_Ani029405	205.56	-1.29654	0.284973	-4.54969	5.37254e-06	0.000242171	332.679	235.225	308.736	109.298	130.458	116.967
gene_Ani004393	66.9647	2.3801	0.523442	4.54703	5.44085e-06	0.000244653	19.4349	22.6178	22.7594	122.519	155.456	59.0011
gene_Ani023709	258.685	1.07689	0.236905	4.54569	5.47562e-06	0.000245024	171.484	151.539	176.138	335.826	382.78	334.34
gene_Ani030790	406.774	1.34305	0.295441	4.54594	5.46917e-06	0.000245024	217.213	237.486	235.51	720.131	600.731	429.569
novel2892	37.7857	6.13224	1.34927	4.54487	5.49688e-06	0.000245171	1.14323	0	1.97908	38.7831	173.423	11.3862
gene_Ani028097	533.415	-1.49398	0.328987	-4.54115	5.59471e-06	0.000248548	613.913	828.941	919.282	363.151	264.04	211.162
gene_Ani030907	411.794	1.72609	0.38038	4.53781	5.68416e-06	0.000251916	141.76	183.204	248.374	585.272	857.74	454.412
gene_Ani007992	322.9	1.68371	0.371162	4.53632	5.72445e-06	0.000252491	132.614	114.22	212.751	401.052	623.385	453.377
gene_Ani026333	510.286	-1.54886	0.34142	-4.53654	5.71855e-06	0.000252491	752.244	867.391	662.002	349.929	176.548	253.601
novel4886	37.3747	-3.9995	0.882506	-4.53198	5.8433e-06	0.000257119	149.763	31.6649	29.6862	3.52573	5.46829	4.14043
gene_Ani012849	256.975	-1.94463	0.42923	-4.5305	5.88429e-06	0.000258308	274.375	508.9	440.345	143.674	64.8383	109.721
gene_Ani021539	9790.13	2.02483	0.447212	4.52768	5.96338e-06	0.000260542	3948.71	3261.48	4376.73	9010.89	11749.8	26393.2
gene_Ani018215	8052.79	2.10693	0.465327	4.52786	5.95849e-06	0.000260542	1972.07	1843.35	5287.11	11752.2	15305.7	12156.3
gene_Ani027279	356.948	1.70024	0.375738	4.52507	6.03763e-06	0.000263164	173.771	115.351	214.73	498.891	718.689	420.253
gene_Ani010628	296.164	1.58006	0.349526	4.52058	6.16701e-06	0.000268171	117.752	139.099	188.013	365.795	383.561	582.765
novel5773	43.7171	2.50447	0.554336	4.51797	6.24342e-06	0.000270856	14.862	13.5707	10.8849	50.2417	64.0571	108.686
gene_Ani022711	428.37	2.15276	0.476554	4.51735	6.26177e-06	0.000271016	124.612	141.361	205.824	532.386	1153.03	413.008
gene_Ani006838	757.839	1.09373	0.242197	4.51587	6.30585e-06	0.000271651	395.557	481.758	572.944	981.035	1038.19	1077.55
gene_Ani012468	122.154	2.02382	0.448111	4.51635	6.29147e-06	0.000271651	24.0078	52.0208	68.2782	188.627	196.077	203.916
gene_Ani029595	110.198	2.01195	0.445617	4.51498	6.33239e-06	0.00027216	43.4427	29.4031	58.3828	178.931	228.887	122.143
gene_Ani015593	796.238	-1.5932	0.353177	-4.51104	6.45102e-06	0.000276616	1498.77	1318.62	770.851	483.026	327.316	378.849
novel3629	45.9026	-3.14284	0.697286	-4.50724	6.56755e-06	0.00028096	41.1562	139.099	67.2887	14.1029	8.59303	5.17553
gene_Ani009921	11138.9	1.99783	0.443513	4.50456	6.65093e-06	0.00028387	2859.21	4848.12	5675.01	10701.5	15567.4	27181.9
gene_Ani028506	131.396	1.33287	0.295929	4.50401	6.66844e-06	0.000283962	74.3098	82.5548	67.2887	213.307	168.736	182.179
gene_Ani016947	210.859	2.05653	0.457313	4.49698	6.89246e-06	0.000292827	86.8853	63.3297	94.9958	230.936	540.579	248.426
novel2748	75.5293	-3.27352	0.728216	-4.49526	6.94854e-06	0.000294532	160.052	39.5811	210.772	13.2215	7.81184	21.7372
gene_Ani031699	779.658	2.17238	0.483498	4.49306	7.02086e-06	0.000296916	278.948	410.512	160.305	1198.75	1874.84	754.593
gene_Ani017773	207.276	2.76048	0.614803	4.49002	7.12149e-06	0.0002998	28.5807	35.0575	95.9854	328.775	564.796	190.46
gene_Ani032885	60.1128	3.36949	0.750416	4.49016	7.11682e-06	0.0002998	2.28646	13.5707	15.8326	89.0248	178.891	61.0713
gene_Ani023767	478.452	-1.0571	0.235511	-4.48852	7.1718e-06	0.000301232	745.384	644.606	549.195	321.723	311.692	298.111
gene_Ani000416	4825.7	2.46996	0.550438	4.48726	7.21447e-06	0.000302337	845.988	1613.78	1967.21	7058.52	13950.4	3518.33
gene_Ani026544	159.868	1.96254	0.437422	4.4866	7.23696e-06	0.000302593	72.0233	57.6753	66.2992	179.812	392.936	190.46
gene_Ani027439	15930.8	-1.22286	0.273005	-4.47924	7.49081e-06	0.0003125	26845.3	19145.9	20924.8	11783	8087.6	8798.41
gene_Ani024484	280.958	-1.21253	0.270962	-4.47491	7.64421e-06	0.000316755	404.703	369.8	402.743	199.204	134.364	174.933
gene_Ani007720	107.347	1.63528	0.365393	4.47538	7.62748e-06	0.000316755	49.1588	52.0208	55.4142	160.421	121.084	205.986
gene_Ani028225	32.6716	2.64975	0.592127	4.47497	7.64233e-06	0.000316755	8.00259	9.0471	9.8954	71.3961	62.4947	35.1936
gene_Ani008503	104.649	-1.85785	0.415272	-4.4738	7.68407e-06	0.000317694	179.487	131.183	181.086	57.2932	28.1226	50.7202
gene_Ani012806	191.312	-1.39079	0.310958	-4.4726	7.72727e-06	0.000318767	229.789	275.937	325.559	116.349	116.396	83.8437
gene_Ani016839	90.7736	2.02311	0.452477	4.47119	7.77842e-06	0.000320162	43.4427	21.4869	42.5502	114.586	189.047	133.529
gene_Ani030810	48.7887	-3.49138	0.781116	-4.46974	7.8316e-06	0.000321635	56.0182	173.026	39.5816	8.81433	3.90592	11.3862
gene_Ani008460	48.3153	2.11808	0.474101	4.46757	7.9114e-06	0.000324192	24.0078	13.5707	16.8222	73.159	96.0856	66.2468
gene_Ani014265	1482.73	1.23931	0.277481	4.46628	7.95899e-06	0.000325421	840.272	1126.36	680.803	1891.56	2179.5	2177.86
gene_Ani000385	76.1822	3.31186	0.74191	4.46397	8.04547e-06	0.00032823	20.5781	3.39266	17.8117	142.792	212.482	60.0362
novel1698	13.4234	7.06701	1.58398	4.46155	8.13685e-06	0.000330499	0	0	0	19.3915	12.4989	48.65
gene_Ani000382	1394.31	2.25202	0.504715	4.46197	8.12085e-06	0.000330499	404.703	257.842	788.663	1972.65	3396.59	1545.41
gene_Ani022548	306.764	2.02549	0.454419	4.45732	8.29903e-06	0.000336347	109.75	66.7224	186.033	622.292	376.531	479.254
gene_Ani006739	356.741	-1.94169	0.435674	-4.45674	8.32135e-06	0.000336514	455.005	615.203	627.368	115.468	91.3985	236.004
gene_Ani008131	1109.39	1.46818	0.32963	4.45401	8.42797e-06	0.000340081	530.458	550.742	685.751	1071.82	2018.58	1799.02
gene_Ani027206	59.5931	4.17514	0.938926	4.44672	8.71919e-06	0.000351066	4.57291	1.13089	12.864	90.7876	214.044	34.1585
gene_Ani031715	283.501	-1.11227	0.250251	-4.44463	8.80421e-06	0.000353719	449.288	368.67	345.349	192.152	178.891	166.652
gene_Ani010177	127.933	-2.81044	0.632457	-4.44369	8.84304e-06	0.000354508	206.924	115.351	349.308	49.3603	12.4989	34.1585
gene_Ani012163	182.071	1.23589	0.278455	4.43838	9.06406e-06	0.000362582	116.609	115.351	94.0063	236.224	292.163	238.075
novel2729	383.407	1.78877	0.403177	4.43669	9.13522e-06	0.000364639	162.338	254.45	99.9435	512.994	644.477	626.24
gene_Ani019179	2135.56	-1.15483	0.261041	-4.42393	9.69223e-06	0.000386039	3100.43	2357.9	3384.23	1259.57	1549.87	1161.39
novel1269	37.3363	-3.01504	0.681951	-4.4212	9.81536e-06	0.000390103	105.177	65.5915	28.6967	7.9329	9.37421	7.24575
gene_Ani016632	1042.83	1.45172	0.328605	4.41784	9.96923e-06	0.000395368	567.041	683.056	425.502	1321.27	2007.64	1252.48
gene_Ani015830	74.7265	2.28947	0.518512	4.41546	1.00794e-05	0.000398028	28.5807	15.8324	31.6653	87.2619	183.578	101.44
gene_Ani031248	1200.93	1.50908	0.342321	4.40839	1.04142e-05	0.000408678	568.184	495.329	809.444	1239.3	1995.14	2098.16
gene_Ani015729	2071.6	2.64397	0.599683	4.40894	1.03877e-05	0.000408678	429.854	394.68	889.596	1979.7	6867.39	1868.37
gene_Ani018973	523.818	1.66908	0.378618	4.40836	1.04154e-05	0.000408678	217.213	229.57	304.778	478.618	892.112	1020.62
gene_Ani011856	442.316	1.14617	0.260054	4.40744	1.04598e-05	0.000409549	315.531	258.973	251.343	573.813	532.768	721.469
novel2930	81.9463	2.10148	0.477426	4.40169	1.0741e-05	0.000419669	36.5833	32.7958	23.749	193.915	115.615	89.0192
gene_Ani005847	73.1816	-3.19368	0.725853	-4.3999	1.08301e-05	0.000422262	189.776	149.277	56.4038	14.1029	4.6871	24.8426
gene_Ani025588	1266.38	2.19678	0.499555	4.39746	1.09524e-05	0.000426127	352.114	556.397	452.22	1376.8	3691.1	1169.67
gene_Ani020058	89.9674	-1.69453	0.385404	-4.39677	1.09876e-05	0.000426601	116.609	163.979	131.609	52.886	31.2474	43.4745
gene_Ani023026	17.7806	5.57795	1.26893	4.3958	1.10364e-05	0.000427015	0	2.26178	0	44.9531	33.5909	25.8777
novel4016	337.403	-1.37038	0.311759	-4.39564	1.10445e-05	0.000427015	435.57	478.366	545.236	215.07	132.801	217.372
gene_Ani027176	91.0328	1.76349	0.401366	4.39371	1.11435e-05	0.000429942	51.4452	36.1884	36.613	127.808	110.928	183.214
gene_Ani017384	147.395	2.34009	0.532948	4.39084	1.12915e-05	0.000433841	41.1562	28.2722	76.1946	237.106	354.658	146.985
gene_Ani010772	63.8614	2.56706	0.58474	4.39009	1.13304e-05	0.000433847	18.2916	10.178	26.7176	85.499	167.955	74.5277
gene_Ani002357	234.669	1.91671	0.436615	4.38993	1.13386e-05	0.000433847	85.7421	54.2826	154.368	366.676	392.936	354.007
novel278	13.114	-7.31653	1.66722	-4.38846	1.14155e-05	0.000435888	34.2968	38.4502	5.93724	0	0	0
gene_Ani023560	97.8403	2.34753	0.535283	4.38558	1.15675e-05	0.000440782	19.4349	28.2722	48.4874	141.029	242.167	107.651
gene_Ani015744	199.942	-2.35607	0.537495	-4.38342	1.1683e-05	0.000444267	576.187	237.486	189.992	42.3088	78.1184	75.5628
gene_Ani010052	2557.82	1.23436	0.281692	4.38194	1.17625e-05	0.000446373	1648.53	1618.3	1311.14	3606.83	4451.19	2710.94
gene_Ani012617	69.1919	2.28286	0.521081	4.38101	1.18131e-05	0.000447372	27.4375	13.5707	29.6862	82.8547	163.267	98.3352
gene_Ani021720	132.886	2.12468	0.485484	4.37642	1.20644e-05	0.000455027	34.2968	33.9266	80.1527	193.034	282.007	173.898
gene_Ani002686	24.6084	-3.42738	0.783291	-4.37562	1.21087e-05	0.000455765	38.8697	24.8795	71.2469	6.17003	2.34355	4.14043
gene_Ani027387	209.119	1.41874	0.32488	4.36697	1.25983e-05	0.000472715	118.896	104.042	118.745	242.394	398.404	272.233
gene_Ani009319	185.259	-1.67072	0.382638	-4.36632	1.26357e-05	0.000472715	204.638	360.753	280.04	95.1948	63.2759	107.651
gene_Ani012389	2607.42	1.38659	0.317538	4.3667	1.26137e-05	0.000472715	1386.74	1389.86	1551.6	5078.82	3652.82	2584.66
gene_Ani021927	1054.7	1.42231	0.32584	4.36506	1.27085e-05	0.000474477	525.885	789.36	404.722	1397.95	1686.58	1523.68
gene_Ani004391	280.931	1.80409	0.413413	4.36389	1.2777e-05	0.00047607	99.4608	149.277	126.661	434.547	614.792	260.847
novel159	87.9701	1.86825	0.428405	4.36095	1.29498e-05	0.000477694	38.8697	45.2355	29.6862	151.607	170.298	92.1245
gene_Ani023082	105.524	2.08512	0.477977	4.36238	1.28658e-05	0.000477694	35.4401	32.7958	52.4456	152.488	252.322	107.651
gene_Ani013126	79.832	3.01448	0.691057	4.36213	1.28801e-05	0.000477694	12.5755	11.3089	28.6967	118.994	248.417	59.0011
gene_Ani012946	1267.39	1.1013	0.252522	4.36121	1.29343e-05	0.000477694	697.369	785.967	934.126	1688.83	2024.05	1473.99
gene_Ani019962	170.215	-1.22452	0.280858	-4.35992	1.30109e-05	0.000478435	208.067	235.225	272.123	104.891	110.928	90.0543
gene_Ani009948	227.963	1.54158	0.353594	4.35974	1.30216e-05	0.000478435	138.331	110.827	100.933	294.399	459.336	263.952
gene_Ani004651	2715.84	-1.99516	0.457728	-4.35883	1.30757e-05	0.000479469	4898.73	4053.1	4074.92	1444.67	456.212	1367.38
gene_Ani025446	61.8483	1.96537	0.45117	4.35616	1.32362e-05	0.000484393	19.4349	20.356	35.6234	104.009	110.928	80.7383
gene_Ani003437	130.17	-2.18092	0.500719	-4.35558	1.32713e-05	0.000484717	216.07	236.356	187.023	59.9375	19.5296	62.1064
gene_Ani011621	832.593	1.1378	0.261322	4.35401	1.33669e-05	0.000487246	543.033	617.465	400.764	1081.52	1121	1231.78
novel6068	495.061	-1.54596	0.355275	-4.35144	1.35246e-05	0.000491057	732.809	1009.88	470.031	271.481	236.699	249.461
gene_Ani010750	264.157	1.27983	0.294103	4.35164	1.35123e-05	0.000491057	146.333	127.79	188.013	343.759	437.463	341.585
gene_Ani017909	223.733	-1.75255	0.40294	-4.34941	1.36507e-05	0.000494665	385.268	247.664	402.743	115.468	128.114	63.1415
gene_Ani005487	98.1176	1.95288	0.449165	4.3478	1.37507e-05	0.000496439	27.4375	31.6649	61.3515	186.864	140.613	140.775
gene_Ani006984	1041.48	-1.35695	0.312103	-4.34776	1.37534e-05	0.000496439	1168.38	1459.98	1865.28	486.551	529.643	739.066
novel4198	78.4735	-2.6486	0.60963	-4.3446	1.39532e-05	0.000502667	105.177	223.916	77.1841	32.613	19.5296	12.4213
novel2774	33.3631	-2.25836	0.519892	-4.3439	1.39976e-05	0.000503289	60.5911	56.5444	48.4874	15.8658	9.37421	9.31596
gene_Ani027425	118.033	-1.67373	0.385408	-4.34274	1.40714e-05	0.00050496	208.067	178.68	152.389	76.6847	40.6216	51.7553
gene_Ani011667	2078.98	1.18048	0.272034	4.33946	1.42834e-05	0.000511571	1063.2	1479.2	1276.51	3276.29	3123.17	2255.5
gene_Ani025357	2165.94	1.81724	0.41935	4.33346	1.46785e-05	0.000524706	832.27	726.03	1314.11	2985.41	4990.99	2146.81
gene_Ani008984	1461.83	-1.95416	0.451112	-4.33187	1.47846e-05	0.000527481	2055.52	3195.89	1719.82	639.039	310.911	849.823
gene_Ani002799	496.443	3.10566	0.717843	4.32638	1.5158e-05	0.000539068	148.62	15.8324	145.462	599.375	1279.58	789.787
gene_Ani001919	142.032	-4.4952	1.03906	-4.32624	1.51678e-05	0.000539068	66.3072	29.4031	720.385	8.81433	17.9672	9.31596
gene_Ani013522	117.242	2.44809	0.566209	4.32365	1.53469e-05	0.000543375	65.164	28.2722	15.8326	155.132	235.136	203.916
gene_Ani006782	448.992	-1.29227	0.298884	-4.32364	1.53477e-05	0.000543375	532.744	830.072	550.184	295.28	241.386	244.285
gene_Ani010509	155.78	1.9066	0.441621	4.31728	1.57962e-05	0.000557118	49.1588	64.4606	83.1213	228.291	352.314	157.336
gene_Ani007941	1033.49	-1.58797	0.368125	-4.31366	1.60571e-05	0.000565241	1171.81	2070.66	1410.09	522.69	357.001	668.679
gene_Ani017078	88.0417	1.55513	0.36064	4.31214	1.61679e-05	0.000566452	54.8749	41.8429	37.6025	110.179	146.081	137.669
gene_Ani011499	396.134	-1.00749	0.233652	-4.31193	1.61835e-05	0.000566452	568.184	462.533	556.121	251.209	246.854	291.9
gene_Ani006834	225.438	1.86428	0.432317	4.3123	1.61566e-05	0.000566452	75.453	71.2459	144.473	315.553	475.741	270.163
gene_Ani009296	86.4063	2.66195	0.617475	4.31102	1.62506e-05	0.000567725	24.0078	7.91622	38.5921	127.808	209.357	110.756
gene_Ani026937	1473.77	-1.68751	0.39159	-4.30938	1.6371e-05	0.000570853	2377.91	2191.66	2178.97	638.158	1052.26	403.692
gene_Ani017482	376.609	1.68653	0.391577	4.30702	1.65465e-05	0.000575887	150.906	253.319	131.609	402.815	658.538	662.468
gene_Ani023758	712.519	1.42038	0.330081	4.30313	1.68399e-05	0.000584997	320.104	367.539	474.979	1346.83	1003.82	761.839
gene_Ani016105	829.35	1.06088	0.2467	4.30028	1.70583e-05	0.000589705	568.184	523.601	520.498	896.418	1160.06	1307.34
gene_Ani008667	184.101	1.91537	0.445436	4.29999	1.70803e-05	0.000589705	70.8801	47.4973	112.808	221.24	385.124	267.058
gene_Ani019607	291.044	1.27774	0.29717	4.2997	1.71031e-05	0.000589705	157.765	156.063	195.929	514.757	378.093	343.655
gene_Ani008603	1560.08	-1.07233	0.249375	-4.30006	1.70751e-05	0.000589705	2160.7	2361.29	1821.74	1196.11	856.959	963.684
gene_Ani029561	500.836	-1.26936	0.296114	-4.28672	1.81333e-05	0.000622903	749.957	723.768	650.128	383.424	226.543	271.198
gene_Ani015810	633.157	1.66442	0.388679	4.28224	1.85024e-05	0.000634403	364.69	360.753	186.033	687.518	1180.37	1019.58
gene_Ani005878	237.873	1.35786	0.31722	4.28049	1.86481e-05	0.000638213	146.333	107.434	146.452	323.486	278.102	425.429
gene_Ani024170	413.074	-1.33129	0.311171	-4.27834	1.88291e-05	0.000643217	530.458	553.004	690.699	230.936	298.412	174.933
gene_Ani003201	267.867	1.47804	0.345537	4.27752	1.88984e-05	0.000644395	181.773	149.277	94.0063	371.965	449.962	360.217
gene_Ani016214	436.956	-2.50114	0.584899	-4.2762	1.90113e-05	0.00064705	621.916	1145.59	460.136	125.164	51.5582	217.372
gene_Ani032785	711.779	-1.48831	0.348344	-4.27255	1.93251e-05	0.000656522	1325	1153.51	669.918	419.562	309.349	393.341
gene_Ani016642	937.807	1.02019	0.238806	4.27206	1.93677e-05	0.00065676	738.525	601.632	518.519	1224.31	1345.2	1198.65
gene_Ani032774	125.748	1.28224	0.300288	4.27005	1.95429e-05	0.000661489	65.164	82.5548	72.2364	166.591	202.327	165.617
gene_Ani018691	259.736	-1.75179	0.410485	-4.2676	1.97583e-05	0.000667556	471.01	482.889	247.385	121.638	84.3679	151.126
gene_Ani028254	229.664	1.71034	0.400836	4.26694	1.98174e-05	0.000668332	92.6014	80.2931	149.421	326.13	465.586	263.952
gene_Ani020715	1795.8	1.12585	0.263951	4.26538	1.99562e-05	0.000671786	1051.77	1384.21	949.958	2229.15	2284.18	2875.53
gene_Ani003870	82.1562	1.97438	0.463027	4.26407	2.00739e-05	0.000674519	33.1536	28.2722	38.5921	105.772	192.952	94.1947
gene_Ani028870	161.229	-2.5144	0.589815	-4.26303	2.01672e-05	0.000676425	448.145	271.413	103.902	65.2261	44.5275	34.1585
gene_Ani021469	1407.56	1.25801	0.295211	4.26139	2.03163e-05	0.000677737	728.236	843.642	918.293	1941.8	2540.41	1472.96
gene_Ani026894	3414.58	2.66116	0.624765	4.25945	2.0493e-05	0.000681169	836.843	653.653	1306.19	3930.31	11703.7	2056.76
gene_Ani016582	2108.42	1.44731	0.340002	4.25678	2.07393e-05	0.000688119	1099.78	1513.13	781.736	2410.72	3375.5	3469.68
gene_Ani009159	30.3283	3.07257	0.721994	4.25567	2.08424e-05	0.00068959	8.00259	3.39266	7.91632	37.9016	87.4926	37.2638
gene_Ani026622	185.586	-1.86961	0.43934	-4.2555	2.08582e-05	0.00068959	437.856	182.073	254.312	97.8391	64.8383	76.5979
gene_Ani022667	458.782	1.51385	0.355943	4.25308	2.10854e-05	0.000695857	293.81	277.068	143.483	608.189	689.004	741.137
gene_Ani020056	1183.86	1.49831	0.352428	4.2514	2.1244e-05	0.000698594	540.747	433.13	882.669	2022.01	1750.63	1473.99
gene_Ani033409	50.6002	2.05836	0.484122	4.25174	2.12113e-05	0.000698594	26.2942	15.8324	16.8222	66.9889	106.241	71.4224
gene_Ani018513	81.4674	2.28653	0.538096	4.2493	2.14442e-05	0.000703924	29.7239	14.7015	38.5921	104.891	198.421	102.476
gene_Ani004305	172.128	1.5575	0.366797	4.24621	2.1742e-05	0.000711176	64.0207	102.911	94.9958	297.043	287.476	186.319
gene_Ani005577	160.237	-1.4485	0.341686	-4.23928	2.24242e-05	0.000732194	256.083	184.335	263.218	109.298	74.9937	73.4926
gene_Ani031135	442.473	-1.168	0.275847	-4.23423	2.29339e-05	0.00074657	523.598	611.81	701.584	329.656	230.449	257.742
gene_Ani023295	19.1006	3.43706	0.811904	4.23333	2.30261e-05	0.00074657	4.57291	1.13089	3.95816	29.0873	46.871	28.983
gene_Ani030056	237.881	1.02445	0.241984	4.23355	2.3003e-05	0.00074657	168.054	157.193	145.462	299.687	351.533	305.357
gene_Ani033331	123.999	-2.46481	0.582164	-4.23387	2.29705e-05	0.00074657	188.633	170.764	270.144	56.4117	12.4989	45.5447
gene_Ani016014	40.4023	-4.18343	0.988812	-4.23076	2.32899e-05	0.000753801	59.4478	53.1517	116.766	0.881433	0.781184	11.3862
novel5308	367.497	-1.41977	0.33598	-4.22577	2.38127e-05	0.000768941	525.885	678.533	400.764	251.209	169.517	179.073
gene_Ani001890	264.449	2.29566	0.543288	4.2255	2.38409e-05	0.000768941	52.5885	104.042	111.818	361.388	734.313	222.548
gene_Ani030676	264.844	1.06334	0.251912	4.22106	2.43155e-05	0.000781865	154.336	162.848	196.918	337.589	393.717	343.655
gene_Ani026035	4727.35	-1.12019	0.265411	-4.22057	2.43685e-05	0.000781865	6724.46	7462.73	5239.61	3357.38	2405.27	3174.67
novel3659	388.267	-2.90868	0.689122	-4.22085	2.43381e-05	0.000781865	1176.38	124.398	755.019	97.8391	82.8055	93.1596
gene_Ani006070	979.822	-1.06092	0.251423	-4.21967	2.44659e-05	0.000783629	1384.45	1547.05	1042.97	609.952	682.755	611.748
gene_Ani008820	6141.01	-1.3993	0.331919	-4.2158	2.48894e-05	0.000793072	6935.96	9183.94	10597	4410.69	2380.27	3338.22
gene_Ani008782	213.557	1.70976	0.405531	4.2161	2.48569e-05	0.000793072	73.1666	87.0784	139.525	285.584	438.244	257.742
gene_Ani029431	49.4403	-2.68946	0.637829	-4.21658	2.48039e-05	0.000793072	105.177	96.1255	55.4142	22.0358	5.46829	12.4213
gene_Ani023547	68.7149	3.31172	0.785656	4.21523	2.49523e-05	0.000793705	6.85937	7.91622	22.7594	72.2775	244.511	57.966
gene_Ani009602	91.7434	-1.70933	0.40577	-4.21256	2.52494e-05	0.000801776	105.177	133.445	183.065	51.1231	44.5275	33.1234
novel4483	113.154	-4.17836	0.992141	-4.21146	2.53728e-05	0.000804313	273.231	174.157	195.929	27.3244	0	8.28085
novel2460	492.517	-2.18443	0.518839	-4.21023	2.55108e-05	0.000807304	988.892	815.37	617.473	220.358	65.6195	247.391
gene_Ani010951	8762.83	-1.40921	0.334783	-4.20933	2.56135e-05	0.000809167	14163.4	11857.4	12174.3	5981.41	2959.91	5440.52
gene_Ani017026	366.18	1.59764	0.379915	4.20525	2.60788e-05	0.000822461	176.057	227.308	142.494	347.285	660.101	643.836
gene_Ani012409	492.472	1.98843	0.47298	4.20405	2.62186e-05	0.000825461	124.612	139.099	330.506	593.205	743.687	1023.72
gene_Ani025639	11.4603	6.84616	1.62952	4.20133	2.65353e-05	0.000832597	0	0	0	12.3401	42.9651	13.4564
gene_Ani027848	479.151	1.62207	0.386157	4.20056	2.66254e-05	0.000834006	213.784	249.926	241.448	718.368	1024.91	426.464
novel5230	75.3673	-2.39264	0.569719	-4.19969	2.6728e-05	0.000835805	196.635	70.1151	112.808	24.6801	14.8425	33.1234
gene_Ani018406	428.773	1.81036	0.431205	4.19838	2.68827e-05	0.000839223	123.469	310.994	136.556	644.328	750.718	606.573
gene_Ani014275	4787.48	-1.78217	0.42477	-4.19562	2.72131e-05	0.000848102	7321.23	9919.02	5014	2919.31	1229.58	2321.74
gene_Ani015083	52.9929	2.1148	0.504622	4.19086	2.779e-05	0.000863172	22.8646	16.9633	19.7908	52.0046	97.648	108.686
gene_Ani004509	66.592	3.1636	0.754829	4.19115	2.77542e-05	0.000863172	10.289	7.91622	21.7699	71.3961	234.355	53.8256
gene_Ani011696	207.874	-1.34561	0.321158	-4.18986	2.79126e-05	0.000865526	270.945	338.136	285.977	153.369	95.3045	103.511
gene_Ani012218	70.2071	2.29856	0.548731	4.18886	2.80363e-05	0.000867903	24.0078	11.3089	35.6234	84.6176	153.893	111.792
gene_Ani032898	619.083	-1.51488	0.361875	-4.18619	2.83679e-05	0.000876701	676.791	1022.32	1051.88	349.929	210.92	402.657
gene_Ani010150	297.978	1.83386	0.438135	4.18561	2.84401e-05	0.000877466	81.1692	97.2564	212.751	468.923	508.551	419.218
gene_Ani016548	134.043	1.59783	0.381878	4.18414	2.86248e-05	0.000880224	80.0259	73.5077	46.5084	152.488	234.355	217.372
gene_Ani010510	1136.34	-3.56128	0.851566	-4.18204	2.88911e-05	0.000886938	180.63	4690.92	1414.05	176.287	181.235	174.933
gene_Ani026709	26.5592	-2.72863	0.652755	-4.18018	2.91281e-05	0.00089273	52.5885	36.1884	49.477	9.69577	3.12474	8.28085
gene_Ani027359	440.629	1.93069	0.461994	4.17904	2.92745e-05	0.000895731	125.755	214.869	208.793	670.771	1049.91	373.674
gene_Ani031119	5802.61	-1.65721	0.396611	-4.17844	2.9352e-05	0.00089662	9593.97	9079.9	7759.97	1898.61	2056.08	4427.15
gene_Ani017643	66.6628	2.16414	0.518104	4.17705	2.95315e-05	0.000900614	20.5781	12.4398	39.5816	111.942	104.679	110.756
gene_Ani021315	59.1887	2.30136	0.551133	4.17569	2.97084e-05	0.000901607	16.0052	18.0942	25.728	124.282	120.302	50.7202
gene_Ani023894	4081.05	-3.09868	0.742129	-4.1754	2.97466e-05	0.000901607	11045.9	1319.75	9560.93	1360.93	359.345	839.472
gene_Ani024721	39.9658	2.11874	0.507417	4.17554	2.97287e-05	0.000901607	11.4323	12.4398	20.7803	52.886	71.8689	70.3873
gene_Ani006563	28.3486	2.6862	0.643355	4.1753	2.97592e-05	0.000901607	10.289	5.65444	6.92678	54.6489	30.4662	62.1064
gene_Ani022152	1802.59	-1.86959	0.447824	-4.17484	2.98198e-05	0.000901962	2215.58	2740.14	3535.63	1118.54	373.406	832.226
gene_Ani022656	1244.36	-1.34009	0.321101	-4.17341	3.00072e-05	0.000906149	1932.05	2145.29	1274.53	795.053	539.798	779.435
gene_Ani014149	655.761	-1.19247	0.285835	-4.1719	3.02075e-05	0.000908418	1039.19	1034.76	662.992	393.119	368.719	435.78
gene_Ani011302	1568.75	1.2003	0.287695	4.17213	3.01763e-05	0.000908418	755.673	1224.75	873.764	2521.78	1937.34	2099.2
gene_Ani009519	27.2304	-3.57801	0.857679	-4.17173	3.02298e-05	0.000908418	51.4452	33.9266	65.3096	8.81433	0.781184	3.10532
gene_Ani002972	178.78	1.1969	0.287251	4.16674	3.08991e-05	0.000925521	118.896	93.8637	112.808	224.766	230.449	291.9
gene_Ani021914	220.998	1.45086	0.348193	4.16683	3.08866e-05	0.000925521	98.3176	163.979	93.0167	358.743	279.664	332.269
gene_Ani014583	21.1276	3.40217	0.816696	4.16578	3.10296e-05	0.000927924	5.71614	3.39266	1.97908	27.3244	59.37	28.983
gene_Ani012020	576.29	1.2844	0.308689	4.16081	3.17118e-05	0.000945267	346.398	294.031	366.13	807.393	1047.57	596.222
gene_Ani007561	43.9067	-2.22792	0.535856	-4.15769	3.2148e-05	0.000955189	93.7447	74.6386	48.4874	16.7472	10.1554	19.667
gene_Ani000737	369.623	3.34688	0.80533	4.1559	3.24003e-05	0.000960186	41.1562	21.4869	135.567	371.083	1380.35	268.093
gene_Ani019903	170.662	2.5815	0.621186	4.15576	3.24201e-05	0.000960186	34.2968	33.9266	78.1736	174.524	534.33	168.722
gene_Ani015588	292.848	1.9794	0.476634	4.15287	3.28333e-05	0.000970026	88.0285	70.1151	196.918	444.242	591.356	366.428
gene_Ani017231	1582.71	1.55185	0.373695	4.1527	3.28573e-05	0.000970026	731.666	497.591	1185.47	2334.92	2599.78	2146.81
novel6028	41.9126	-5.18683	1.24934	-4.15165	3.30094e-05	0.000972961	155.479	7.91622	81.1423	1.76287	0	5.17553
gene_Ani001656	102.868	3.71038	0.893793	4.15128	3.30623e-05	0.000972968	20.5781	3.39266	19.7908	210.663	329.66	33.1234
gene_Ani032283	45.5456	-2.2456	0.54132	-4.14839	3.34827e-05	0.000983774	107.463	44.1046	74.2155	17.6287	16.4049	13.4564
gene_Ani010671	58.4328	2.4281	0.585373	4.14796	3.3545e-05	0.00098404	18.2916	14.7015	21.7699	57.2932	74.9937	163.547
gene_Ani005839	1869.85	2.08854	0.50379	4.14566	3.38838e-05	0.000992403	1144.37	674.009	317.642	2029.94	3235.66	3817.47
gene_Ani031890	360.284	4.17615	1.00905	4.13871	3.49271e-05	0.00102134	28.5807	3.39266	81.1423	218.595	1570.18	259.812
gene_Ani009879	364.366	1.19674	0.28925	4.13738	3.51298e-05	0.00102565	226.359	184.335	253.322	438.954	622.604	460.623
gene_Ani016859	683.114	2.05558	0.496916	4.13667	3.52387e-05	0.0010264	259.513	237.486	297.851	764.203	1956.87	582.765
novel68	190.902	3.27316	0.791463	4.13558	3.54065e-05	0.00102885	36.5833	19.2251	51.4561	776.543	163.267	98.3352
gene_Ani012653	193.397	1.39964	0.338566	4.13402	3.5647e-05	0.00103421	106.32	83.6857	128.64	349.929	228.887	262.917
gene_Ani008499	335.468	-1.28275	0.310563	-4.1304	3.62127e-05	0.00104898	499.59	420.69	505.655	224.766	137.488	224.618
gene_Ani010196	81.4658	2.16072	0.5232	4.12983	3.63037e-05	0.00104997	32.0104	30.534	26.7176	95.1948	85.9303	218.408
gene_Ani029225	57.9865	3.45388	0.836529	4.12882	3.64627e-05	0.00105276	2.28646	6.78533	19.7908	92.5505	178.891	47.6149
gene_Ani014426	115.782	1.99537	0.483315	4.1285	3.65141e-05	0.00105276	57.1614	22.6178	59.3724	137.504	226.543	191.495
novel1242	38.2838	-3.03513	0.73536	-4.12741	3.66874e-05	0.00105611	69.7369	104.042	30.6757	5.2886	5.46829	14.4915
gene_Ani008447	292.997	1.35162	0.327616	4.12561	3.69754e-05	0.00106274	166.911	205.822	122.703	418.681	499.177	344.691
gene_Ani010519	123.06	-1.2594	0.305296	-4.12519	3.70432e-05	0.00106304	164.625	186.597	169.211	77.5661	58.5888	81.7734
gene_Ani015262	318.963	-1.02037	0.247439	-4.12375	3.72758e-05	0.00106805	477.869	404.858	398.785	221.24	181.235	229.794
gene_Ani003731	962.626	-1.21267	0.294143	-4.12273	3.74415e-05	0.00107114	1502.2	1225.88	1307.18	747.456	559.328	433.71
gene_Ani022993	192.626	1.31209	0.318375	4.12122	3.76877e-05	0.00107652	125.755	122.136	84.1109	279.414	229.668	314.672
gene_Ani031046	509.019	2.64488	0.642317	4.11772	3.82634e-05	0.00109127	133.758	72.3768	214.73	509.469	1707.67	416.113
gene_Ani023284	492.261	1.11168	0.2701	4.11583	3.85796e-05	0.0010986	274.375	289.507	370.088	553.54	721.814	744.242
gene_Ani019680	139.508	2.63618	0.640696	4.11455	3.87936e-05	0.00110159	29.7239	23.7486	62.341	193.034	422.621	105.581
gene_Ani026577	298.534	1.73752	0.422294	4.11449	3.8804e-05	0.00110159	140.617	72.3768	199.887	412.511	509.332	456.482
gene_Ani025313	135.984	-1.2737	0.30973	-4.1123	3.91732e-05	0.00111037	188.633	160.586	227.594	74.0404	74.9937	90.0543
gene_Ani005367	183.997	2.20909	0.537325	4.11127	3.93489e-05	0.00111364	62.8775	54.2826	79.1632	256.497	512.457	138.704
gene_Ani020083	2242.54	1.62383	0.395472	4.10605	4.0248e-05	0.00113734	904.293	775.789	1615.92	3375.89	4339.48	2443.89
gene_Ani004680	182.023	-1.63052	0.397252	-4.1045	4.05192e-05	0.00114324	181.773	298.554	345.349	111.942	88.2738	66.2468
gene_Ani032924	94.8232	2.3633	0.575832	4.10415	4.05803e-05	0.00114324	25.151	14.7015	52.4456	131.334	224.2	121.108
gene_Ani018521	97.0387	1.61862	0.394492	4.10306	4.07729e-05	0.00114628	59.4478	54.2826	29.6862	145.437	154.674	138.704
gene_Ani028775	1212.38	-1.09422	0.266699	-4.10283	4.08125e-05	0.00114628	1473.62	1723.47	1756.43	935.201	596.825	788.751
gene_Ani018119	228.172	1.55332	0.379372	4.09446	4.23153e-05	0.0011831	80.0259	140.23	127.651	426.614	349.189	245.32
gene_Ani031627	97.4439	1.31018	0.320021	4.09404	4.23912e-05	0.00118343	48.0156	56.5444	63.3305	127.808	152.331	136.634
gene_Ani025370	484.547	1.21254	0.296592	4.08822	4.3469e-05	0.00121169	294.953	355.099	226.605	552.659	723.377	754.593
gene_Ani004754	44.3578	-3.65254	0.893794	-4.08656	4.37813e-05	0.00121856	56.0182	21.4869	169.211	6.17003	10.1554	3.10532
gene_Ani022671	471.5	-1.17495	0.287603	-4.08532	4.40162e-05	0.00122325	708.801	679.664	572.944	277.652	363.251	226.688
gene_Ani021465	553.552	1.76308	0.431901	4.08214	4.46236e-05	0.00123827	246.937	377.717	131.609	728.945	1013.2	822.91
gene_Ani001206	359.26	2.51338	0.616458	4.07713	4.55941e-05	0.00126331	216.07	52.0208	53.4351	836.48	494.49	503.062
gene_Ani000561	130.665	1.95073	0.478528	4.07651	4.57161e-05	0.00126479	78.8827	49.7591	32.6548	185.982	149.987	286.725
gene_Ani027473	169.529	-2.79739	0.686523	-4.07471	4.60709e-05	0.0012727	357.83	316.649	214.73	87.2619	11.7178	28.983
novel3125	225.441	2.00901	0.493551	4.07051	4.69095e-05	0.00128778	76.5963	75.7695	116.766	266.193	599.949	217.372
gene_Ani026351	631.097	1.94929	0.478914	4.07024	4.69652e-05	0.00128778	232.075	152.67	393.837	696.332	1502.22	809.454
gene_Ani018090	65.9768	1.80226	0.442732	4.07076	4.68598e-05	0.00128778	22.8646	31.6649	33.6444	77.5661	135.926	94.1947
gene_Ani031019	1921.32	-1.42106	0.349026	-4.07148	4.67144e-05	0.00128778	2527.68	3543.07	2322.45	1338.9	694.473	1101.35
gene_Ani001930	23.4462	3.13067	0.769101	4.07056	4.68998e-05	0.00128778	6.85937	6.78533	0.98954	38.7831	49.9958	37.2638
gene_Ani026812	452.191	1.58667	0.390683	4.06128	4.88046e-05	0.00133463	238.935	235.225	203.845	511.231	1037.41	486.5
gene_Ani030719	555.197	1.41521	0.348471	4.06121	4.88182e-05	0.00133463	309.815	201.298	396.805	779.187	677.287	966.79
gene_Ani029640	686.412	1.50761	0.371404	4.05923	4.92355e-05	0.00134379	269.802	341.528	460.136	1023.34	1337.39	686.276
gene_Ani023619	1449.19	-1.37011	0.337556	-4.05893	4.92988e-05	0.00134379	1525.07	2727.7	2016.68	997.783	619.479	808.418
gene_Ani029197	184.862	1.47839	0.364291	4.05827	4.94374e-05	0.00134559	98.3176	125.529	69.2678	291.754	211.701	312.602
gene_Ani012308	15.5001	-5.73908	1.41445	-4.05747	4.96078e-05	0.00134824	50.302	12.4398	28.6967	0	1.56237	0
gene_Ani028491	348.805	1.42727	0.351927	4.05559	5.00088e-05	0.00135714	209.211	141.361	216.709	409.867	681.974	433.71
gene_Ani023866	42.9625	2.44855	0.604023	4.05374	5.04049e-05	0.00136588	9.14582	16.9633	13.8536	65.2261	110.147	42.4394
gene_Ani019860	219.395	-1.40451	0.346544	-4.05291	5.05835e-05	0.00136872	333.822	364.146	257.28	150.725	85.1491	125.248
gene_Ani005575	337.576	-2.0542	0.507025	-4.05148	5.08957e-05	0.00137502	557.895	701.151	373.056	185.982	56.2453	151.126
gene_Ani008465	61.493	1.96722	0.485596	4.05116	5.09652e-05	0.00137502	19.4349	23.7486	31.6653	81.9733	73.4313	138.704
novel5767	566.91	-1.77667	0.438833	-4.04862	5.15215e-05	0.001388	805.975	1116.19	710.49	349.048	128.895	290.865
novel5307	105.544	-1.68792	0.417	-4.04777	5.1708e-05	0.001391	129.185	201.298	152.389	57.2932	32.0285	61.0713
gene_Ani013121	1026.38	-1.48101	0.366182	-4.04448	5.24403e-05	0.0014072	1809.73	1597.94	1126.1	697.214	347.627	579.66
novel2894	52.5101	1.80871	0.447215	4.04438	5.24627e-05	0.0014072	20.5781	22.6178	26.7176	62.5818	103.897	78.6681
gene_Ani012248	313.298	-1.48241	0.366597	-4.04372	5.26101e-05	0.00140881	508.736	508.9	366.13	158.658	111.709	225.653
gene_Ani002930	112.72	1.79346	0.44355	4.04343	5.26751e-05	0.00140881	42.2994	30.534	78.1736	184.22	170.298	170.793
gene_Ani009903	190.815	-2.08736	0.51635	-4.04252	5.2879e-05	0.00141222	492.731	154.932	279.05	95.1948	51.5582	71.4224
gene_Ani009920	1216.03	-1.90791	0.472101	-4.04131	5.31527e-05	0.00141597	1201.53	1433.97	3124.97	379.898	431.214	724.575
gene_Ani011892	131.355	-1.61434	0.399468	-4.04123	5.31726e-05	0.00141597	251.51	121.005	221.657	62.5818	70.3066	61.0713
novel4621	27.4269	-3.85787	0.955242	-4.03863	5.37652e-05	0.00142969	94.8879	13.5707	45.5188	6.17003	2.34355	2.07021
gene_Ani000305	47.7928	-3.10805	0.76989	-4.03701	5.41379e-05	0.00143753	33.1536	117.612	105.881	11.4586	3.12474	15.5266
gene_Ani033316	272.739	1.80133	0.446669	4.0328	5.5117e-05	0.00145934	72.0233	132.314	160.305	281.177	585.888	404.727
gene_Ani013069	698.803	1.84099	0.456474	4.03306	5.50557e-05	0.00145934	213.784	191.12	509.613	1002.19	1360.04	916.07
gene_Ani029741	1841.48	-1.13524	0.281736	-4.02945	5.59071e-05	0.00147814	2918.66	2337.55	2336.3	1486.98	972.574	996.808
gene_Ani020201	266.84	-1.21199	0.301091	-4.02532	5.68968e-05	0.00150216	430.997	393.549	293.893	192.152	141.394	149.055
gene_Ani009963	330.843	1.2395	0.307965	4.0248	5.70227e-05	0.00150333	248.08	168.502	174.159	371.083	504.645	518.589
gene_Ani004397	172.07	2.76499	0.68745	4.0221	5.76824e-05	0.00151856	30.8671	27.1413	74.2155	163.947	588.232	148.02
novel83	985.823	-1.26015	0.313363	-4.02137	5.78614e-05	0.0015211	1632.53	1413.61	1126.1	559.71	436.682	746.312
gene_Ani004532	867.678	1.67129	0.415911	4.01839	5.85966e-05	0.00153824	388.697	463.664	391.858	859.398	2120.13	982.316
gene_Ani009580	1137.77	1.385	0.344869	4.01602	5.91888e-05	0.00155159	451.575	918.281	520.498	1637.7	1739.7	1558.87
gene_Ani030490	88.5778	-1.71212	0.426809	-4.01144	6.03485e-05	0.00157975	161.195	148.146	97.9644	56.4117	33.5909	34.1585
gene_Ani028224	277.376	1.80107	0.449293	4.00869	6.10566e-05	0.00159602	104.034	66.7224	199.887	423.088	458.555	411.973
gene_Ani030966	490.851	1.09488	0.273269	4.00658	6.16048e-05	0.00160808	276.661	370.931	291.914	662.838	785.871	556.887
gene_Ani007781	1294.16	4.07401	1.01737	4.00443	6.2167e-05	0.00162046	54.8749	320.041	60.3619	209.781	1281.92	5838
gene_Ani011444	1058.14	-1.70314	0.425395	-4.00367	6.23673e-05	0.00162111	1199.25	2378.26	1279.47	683.992	323.41	484.43
gene_Ani017715	62.8758	1.55674	0.388823	4.00374	6.23502e-05	0.00162111	35.4401	32.7958	27.7071	94.3134	109.366	77.633
gene_Ani000102	68.9837	-1.67598	0.418761	-4.00223	6.27496e-05	0.00162876	138.331	93.8637	83.1213	39.6645	28.9038	30.0181
gene_Ani032265	106.647	1.24705	0.312244	3.99383	6.50145e-05	0.00168518	65.164	62.1988	62.341	125.164	165.611	159.406
gene_Ani027104	521.208	-1.14145	0.286049	-3.9904	6.59617e-05	0.00170019	641.351	839.119	670.908	364.913	247.635	363.323
gene_Ani005303	2431.53	1.10314	0.276406	3.99102	6.57889e-05	0.00170019	1126.08	1804.9	1703	3638.56	3320.03	2996.63
gene_Ani018007	1236.16	-1.11102	0.278397	-3.99076	6.58627e-05	0.00170019	1605.09	2136.25	1328.95	793.29	860.865	692.486
gene_Ani031048	720.394	2.82178	0.707094	3.99067	6.58869e-05	0.00170019	134.901	163.979	236.5	573.813	406.997	2806.17
gene_Ani003577	244.182	1.55924	0.390801	3.98987	6.61093e-05	0.00170162	123.469	123.267	124.682	306.739	540.579	246.355
gene_Ani024684	300.19	1.04523	0.262027	3.98901	6.63489e-05	0.00170542	193.205	197.905	196.918	334.945	479.647	398.516
novel887	83.3326	-1.92655	0.483099	-3.9879	6.666e-05	0.0017077	123.469	161.717	110.828	54.6489	26.5603	22.7724
gene_Ani023849	3044.46	1.68187	0.42177	3.98765	6.67306e-05	0.0017077	1155.8	1690.68	1494.21	3492.24	7451.72	2982.14
gene_Ani031696	62.7313	2.75587	0.691052	3.98793	6.6652e-05	0.0017077	19.4349	11.3089	17.8117	41.4274	198.421	87.9841
gene_Ani021731	106.527	-1.24443	0.312092	-3.98738	6.68073e-05	0.0017077	174.914	140.23	134.577	66.1075	66.4007	56.9309
gene_Ani019027	1996.09	2.17674	0.54606	3.98627	6.71209e-05	0.00171334	296.096	557.528	1315.1	2594.94	4209.02	3003.88
novel4880	165.104	-2.89231	0.72603	-3.98374	6.78392e-05	0.0017281	204.638	493.067	175.149	8.81433	43.7463	65.2117
gene_Ani022445	538.902	2.29038	0.574956	3.98358	6.78862e-05	0.0017281	86.8853	97.2564	364.151	894.655	914.767	875.7
gene_Ani012535	987.416	-1.74416	0.437982	-3.98227	6.82615e-05	0.00173289	2246.44	1307.31	1008.34	388.712	319.504	654.188
gene_Ani030445	424.357	1.17043	0.294186	3.97855	6.93371e-05	0.00175778	338.395	220.523	224.626	520.046	651.508	591.046
gene_Ani004630	88.768	-3.92865	0.98765	-3.97778	6.95621e-05	0.00176107	219.5	9.0471	271.134	13.2215	6.24947	13.4564
gene_Ani027900	48.5488	2.11785	0.532616	3.97632	6.99888e-05	0.00176944	17.1484	13.5707	23.749	61.7003	114.053	61.0713
gene_Ani010049	953.618	1.34904	0.339327	3.97562	7.01949e-05	0.00177165	653.926	573.36	385.921	992.494	1470.19	1645.82
novel3053	31.8949	-2.09849	0.527873	-3.97538	7.02677e-05	0.00177165	50.302	61.068	43.5397	12.3401	8.59303	15.5266
gene_Ani009601	66.5022	-2.05617	0.517271	-3.97504	7.03672e-05	0.00177174	70.8801	159.455	91.0377	22.9173	19.5296	35.1936
novel5018	30.5516	-2.9656	0.746537	-3.97247	7.1132e-05	0.00178746	77.7395	44.1046	40.5711	12.3401	2.34355	6.21064
gene_Ani032689	36.5037	2.12736	0.53555	3.97229	7.11851e-05	0.00178746	13.7187	9.0471	17.8117	52.886	49.9958	75.5628
gene_Ani006899	2165.79	1.14967	0.289512	3.97105	7.15579e-05	0.00179195	1222.11	1395.52	1419.99	3119.39	3707.5	2130.25
gene_Ani033091	893.07	1.9504	0.491551	3.96786	7.25221e-05	0.00180631	264.086	277.068	560.08	949.304	2281.06	1026.83
gene_Ani023447	38.9564	3.14297	0.792102	3.96789	7.25119e-05	0.00180631	9.14582	5.65444	8.90586	22.0358	61.7135	126.283
gene_Ani008292	2119.35	1.06369	0.26803	3.96856	7.23083e-05	0.00180631	1695.41	1197.61	1222.08	2372.82	3152.86	3075.3
gene_Ani031272	401.746	-1.08921	0.274683	-3.96533	7.32959e-05	0.00182312	585.333	611.81	442.324	260.904	217.169	292.935
gene_Ani022302	164.675	-1.87668	0.473627	-3.96235	7.4215e-05	0.00184351	218.356	324.565	233.531	110.179	38.278	63.1415
gene_Ani022437	289.626	-1.03716	0.261856	-3.96079	7.47013e-05	0.00185309	425.281	316.649	426.492	205.374	185.922	178.038
gene_Ani033079	577.503	-1.16425	0.294082	-3.95893	7.52851e-05	0.00186507	992.322	778.051	625.389	381.661	295.288	392.306
gene_Ani032086	76.6875	2.90274	0.733308	3.95842	7.54458e-05	0.00186655	14.862	4.52355	34.6339	100.483	209.357	96.2649
gene_Ani011230	161.108	-1.64403	0.415409	-3.95761	7.57031e-05	0.0018692	204.638	309.863	217.699	110.179	50.777	73.4926
gene_Ani031264	274.555	-1.01625	0.256795	-3.95745	7.57553e-05	0.0018692	342.968	390.156	369.098	214.188	157.018	173.898
gene_Ani001237	39.3258	2.74475	0.693772	3.95627	7.61277e-05	0.00187589	5.71614	7.91622	16.8222	42.3088	109.366	53.8256
novel2884	16.1937	-5.08121	1.28458	-3.95555	7.63603e-05	0.00187911	58.3046	10.178	25.728	0.881433	0	2.07021
gene_Ani015908	339.117	1.03511	0.261711	3.95515	7.64869e-05	0.00187973	267.515	209.214	190.981	437.191	502.301	427.499
gene_Ani016561	22.6235	2.50175	0.632607	3.95466	7.66432e-05	0.00188107	6.85937	4.52355	8.90586	37.0202	45.3087	33.1234
gene_Ani009962	221.524	1.71659	0.43421	3.95337	7.70595e-05	0.00188627	74.3098	68.9842	166.243	349.048	303.099	367.463
gene_Ani029645	23.5097	3.63706	0.920416	3.95154	7.76493e-05	0.0018982	1.14323	2.26178	6.92678	37.9016	71.0878	21.7372
gene_Ani011673	377.217	1.74741	0.442384	3.94998	7.8157e-05	0.00190809	234.362	153.801	131.609	440.717	896.018	406.797
gene_Ani002089	118.028	4.1628	1.05426	3.94856	7.86227e-05	0.00191692	19.4349	10.178	7.91632	255.616	407.778	7.24575
gene_Ani025178	1853.16	-2.12338	0.538096	-3.94609	7.94369e-05	0.00193422	4506.6	948.815	3588.07	669.008	755.405	651.082
gene_Ani018483	616.051	1.15812	0.293515	3.94568	7.95732e-05	0.00193499	332.679	310.994	499.718	911.402	888.988	752.523
gene_Ani032902	49.4173	2.44948	0.620921	3.94491	7.98302e-05	0.00193869	14.862	10.178	20.7803	66.1075	135.926	48.65
gene_Ani024172	1319	1.5117	0.383448	3.94239	8.06728e-05	0.00195658	705.371	447.832	901.471	1806.94	2611.5	1440.87
gene_Ani030642	381.649	1.58533	0.402453	3.93917	8.17627e-05	0.00198042	166.911	262.366	143.483	562.355	768.685	386.095
gene_Ani021432	1822.07	1.27569	0.32411	3.93599	8.28538e-05	0.00200422	952.309	1372.9	870.795	2297.9	3346.59	2091.95
gene_Ani006778	147.824	1.05646	0.268658	3.93236	8.41153e-05	0.00202942	100.604	90.471	96.9749	182.457	218.732	197.705
gene_Ani031111	732.566	-1.26598	0.322483	-3.92574	8.64627e-05	0.00208333	943.163	1011.01	1150.83	534.149	472.616	283.619
gene_Ani006676	52.3144	2.12325	0.54131	3.92243	8.76605e-05	0.00210945	19.4349	11.3089	27.7071	67.8704	117.178	70.3873
gene_Ani016714	63.9274	3.03277	0.773324	3.92173	8.79147e-05	0.00211281	11.4323	3.39266	26.7176	78.4476	189.047	74.5277
gene_Ani004786	331.762	-1.05809	0.269973	-3.91925	8.88243e-05	0.0021319	515.596	372.062	457.167	248.564	201.546	195.635
gene_Ani014713	14.7696	4.29135	1.09521	3.91831	8.91722e-05	0.00213414	1.14323	1.13089	1.97908	11.4586	30.4662	42.4394
gene_Ani019575	594.537	1.23341	0.314801	3.91806	8.92643e-05	0.00213414	330.393	315.518	418.575	773.017	1092.1	637.626
gene_Ani000379	92.1614	2.58107	0.65886	3.91749	8.94773e-05	0.00213647	12.5755	15.8324	50.4665	128.689	239.824	105.581
gene_Ani004352	113.633	2.71887	0.694506	3.91483	9.04697e-05	0.00215738	18.2916	16.9633	54.4247	164.828	341.377	85.9139
gene_Ani029429	1250.02	-1.26893	0.324248	-3.91345	9.09852e-05	0.00216688	2469.37	1385.34	1445.72	706.028	668.694	824.98
gene_Ani020827	379.364	1.05246	0.26935	3.9074	9.32959e-05	0.00221335	213.784	296.293	230.563	446.887	580.42	508.237
gene_Ani009885	23.8556	2.58604	0.661795	3.90762	9.3211e-05	0.00221335	5.71614	6.78533	7.91632	29.9687	58.5888	34.1585
gene_Ani011371	17.361	4.51509	1.15567	3.90689	9.34921e-05	0.00221516	0	3.39266	0.98954	14.9844	28.9038	55.8958
novel1754	713.225	1.60947	0.412386	3.90282	9.50766e-05	0.00224982	398.986	344.921	312.695	835.599	1696.73	690.416
gene_Ani016589	89.4325	-1.41808	0.363533	-3.90082	9.58663e-05	0.00226561	152.049	107.434	130.619	45.8345	40.6216	60.0362
gene_Ani018185	14.944	3.96277	1.01649	3.8985	9.6791e-05	0.00228163	3.42968	0	1.97908	34.3759	31.2474	18.6319
gene_Ani029057	1001.78	-1.01041	0.259165	-3.89872	9.6703e-05	0.00228163	1188.96	1294.87	1532.8	810.919	582.763	600.362
gene_Ani026012	85.9315	1.86023	0.47722	3.89805	9.69695e-05	0.00228292	33.1536	21.4869	56.4038	113.705	162.486	128.353
gene_Ani008449	397.92	1.25548	0.322107	3.8977	9.71105e-05	0.00228333	284.664	162.848	257.28	488.314	649.945	544.466
gene_Ani004392	1456.58	1.42559	0.365792	3.89727	9.72843e-05	0.00228451	715.66	894.532	760.956	2001.74	3036.46	1330.11
gene_Ani017921	262.542	-1.17888	0.302586	-3.89602	9.77875e-05	0.00229341	420.708	340.397	331.496	201.848	129.677	151.126
gene_Ani011903	84.5379	2.57541	0.661765	3.89173	9.953e-05	0.00232725	13.7187	11.3089	47.4979	208.018	124.208	102.476
gene_Ani001295	238.227	1.30458	0.335333	3.89041	0.000100076	0.00233524	99.4608	130.052	182.075	342.878	375.75	299.146
gene_Ani004137	187.355	-1.23689	0.318127	-3.88805	0.000101052	0.00235504	244.651	291.769	252.333	121.638	81.2431	132.494
gene_Ani011922	2055.49	1.46984	0.378263	3.88576	0.00010201	0.00237437	847.132	1495.03	929.178	3161.7	2006.86	3893.04
gene_Ani026358	296.041	-1.80196	0.463822	-3.88502	0.000102323	0.00237866	592.192	269.151	519.508	131.334	184.359	79.7032
gene_Ani031763	1347.64	-1.14773	0.29552	-3.88376	0.000102856	0.00238803	1998.36	2270.82	1302.23	903.469	763.217	847.753
gene_Ani017684	61.5255	-1.73794	0.447876	-3.8804	0.000104287	0.00241217	68.5937	83.6857	131.609	25.5616	29.685	30.0181
gene_Ani000405	391.248	2.03944	0.525969	3.8775	0.000105536	0.00243682	145.19	154.932	159.316	707.791	954.607	225.653
gene_Ani032153	90.4397	2.04639	0.527787	3.87731	0.000105616	0.00243682	32.0104	18.0942	55.4142	126.926	195.296	114.897
gene_Ani029777	15.8977	3.32129	0.856869	3.87608	0.000106154	0.00244618	4.57291	1.13089	2.96862	20.273	31.2474	35.1936
gene_Ani023716	21.7425	3.18862	0.822991	3.87443	0.000106876	0.00245975	2.28646	5.65444	4.9477	38.7831	60.1512	18.6319
gene_Ani017263	375.992	1.53486	0.396413	3.87187	0.000108002	0.00248257	124.612	162.848	290.925	520.927	651.508	505.132
gene_Ani024543	628660	-1.0967	0.283346	-3.87054	0.000108593	0.0024909	987047	880922	702215	441954	300143	459681
gene_Ani002602	28.9617	-2.75483	0.71176	-3.87045	0.000108634	0.0024909	51.4452	54.2826	45.5188	1.76287	9.37421	11.3862
novel2910	78.0704	1.53135	0.395819	3.8688	0.000109371	0.00250469	36.5833	37.3193	46.5084	122.519	140.613	84.8788
gene_Ani031749	76.8656	1.47026	0.38009	3.86819	0.000109645	0.00250785	46.8723	44.1046	31.6653	119.875	126.552	92.1245
gene_Ani027854	1408.65	1.25923	0.325561	3.86786	0.000109796	0.00250821	551.036	963.517	975.686	2371.06	1799.85	1790.73
gene_Ani001373	806.071	1.06878	0.276456	3.86599	0.000110642	0.0025244	400.13	538.303	622.421	946.659	1111.63	1217.29
gene_Ani016791	88.0843	1.43962	0.372483	3.86492	0.000111124	0.00253228	42.2994	38.4502	61.3515	148.081	123.427	114.897
gene_Ani001089	19.6894	-2.6017	0.67363	-3.86221	0.000112365	0.00255741	28.5807	45.2355	27.7071	4.40717	7.03066	5.17553
novel1527	57.4863	-2.37303	0.614782	-3.85995	0.00011341	0.00257708	140.617	110.827	37.6025	18.5101	15.6237	21.7372
gene_Ani017144	180.445	1.46092	0.378502	3.85974	0.000113508	0.00257708	98.3176	72.3768	117.755	224.766	356.22	213.232
gene_Ani014565	143.397	2.61626	0.678105	3.8582	0.000114224	0.00258798	37.7265	12.4398	70.2573	157.777	406.216	175.968
gene_Ani024537	3091.37	-2.21244	0.573453	-3.85811	0.000114268	0.00258798	8115.77	3377.96	3763.22	1025.99	1823.28	441.991
gene_Ani028030	1229.42	-1.61358	0.418361	-3.8569	0.000114834	0.00259126	1806.3	2172.44	1580.29	635.513	312.474	869.49
gene_Ani003662	140.407	2.31868	0.601161	3.857	0.000114789	0.00259126	32.0104	19.2251	89.0586	195.678	298.412	208.056
gene_Ani004421	31.9887	2.04117	0.529199	3.85709	0.000114745	0.00259126	10.289	11.3089	15.8326	46.716	63.2759	44.5096
gene_Ani001672	24.5086	2.22538	0.577557	3.85308	0.00011664	0.0026288	8.00259	7.91622	9.8954	44.9531	32.8097	43.4745
gene_Ani005447	1184.47	1.41109	0.366605	3.84909	0.000118557	0.00266876	450.432	723.768	767.883	1567.19	2341.99	1255.58
novel2443	149.577	1.22196	0.317622	3.84722	0.000119465	0.00268592	94.8879	73.5077	100.933	211.544	243.729	172.863
gene_Ani019642	1011.23	1.72033	0.447328	3.8458	0.00012016	0.00269827	281.234	532.648	598.672	1306.28	2324.8	1023.72
gene_Ani009194	581.659	1.28812	0.335038	3.84469	0.000120703	0.0027039	280.091	270.282	463.105	672.534	959.294	844.647
gene_Ani017433	326.387	1.32003	0.343326	3.84483	0.000120637	0.0027039	170.341	137.968	251.343	378.135	528.862	491.676
gene_Ani027305	408.222	2.2036	0.573468	3.84258	0.000121749	0.00272403	80.0259	203.56	153.379	645.209	1089.75	277.409
gene_Ani027701	347.901	-1.46214	0.380646	-3.84121	0.000122429	0.00273592	488.158	624.25	419.565	253.853	183.578	118.002
gene_Ani029748	1666.33	-1.16211	0.302703	-3.83912	0.000123477	0.00275602	2909.51	1646.57	2354.12	1187.29	961.638	938.842
gene_Ani009814	712.729	-1.04409	0.272158	-3.83634	0.000124879	0.00278395	856.277	1143.33	879.701	423.088	407.778	566.203
gene_Ani028860	79.3054	2.12529	0.554272	3.83438	0.000125881	0.00280037	26.2942	14.7015	47.4979	120.756	173.423	93.1596
gene_Ani014547	70.0779	1.69148	0.441176	3.83401	0.00012607	0.00280037	34.2968	20.356	44.5293	92.5505	121.084	107.651
gene_Ani009981	585.81	-1.38209	0.360479	-3.83404	0.000126054	0.00280037	745.384	969.171	825.276	416.918	196.858	361.252
gene_Ani029274	240.523	1.72199	0.449309	3.83252	0.000126835	0.00281396	161.195	90.471	84.1109	423.088	219.513	464.763
gene_Ani032667	43.9288	1.78836	0.466731	3.83167	0.000127277	0.00281742	13.7187	22.6178	22.7594	79.329	67.1818	57.966
gene_Ani026376	209.268	-1.37335	0.358457	-3.83127	0.000127482	0.00281818	333.822	206.953	365.14	142.792	105.46	101.44
gene_Ani027407	116.346	1.27314	0.332599	3.82787	0.000129257	0.00285059	52.5885	71.2459	80.1527	146.318	162.486	185.284
gene_Ani021136	581.489	1.88931	0.493766	3.82633	0.000130068	0.00286506	174.914	274.806	291.914	600.256	1578.77	568.274
gene_Ani021021	100.665	3.01164	0.787287	3.82534	0.000130591	0.00287315	21.7213	10.178	34.6339	99.602	375.75	62.1064
gene_Ani022565	1577.32	1.08518	0.283725	3.82475	0.000130905	0.00287589	992.322	771.266	1267.6	1869.52	2154.51	2408.69
gene_Ani014390	35.5527	2.65875	0.695185	3.82452	0.000131026	0.00287589	12.5755	5.65444	10.8849	97.8391	30.4662	55.8958
gene_Ani012661	195.196	-2.1753	0.569681	-3.81845	0.000134295	0.00293461	305.242	300.816	352.276	80.2104	21.8732	110.756
gene_Ani024510	206.61	-1.02213	0.267729	-3.81779	0.000134655	0.00293461	297.239	300.816	232.542	142.792	123.427	142.845
gene_Ani008320	49.3523	-1.64853	0.43178	-3.81799	0.000134544	0.00293461	67.4504	79.1622	78.1736	28.2059	26.5603	16.5617
gene_Ani032598	127.065	-1.63173	0.42735	-3.81825	0.000134402	0.00293461	218.356	234.094	123.692	68.7518	42.9651	74.5277
gene_Ani005975	240.061	-1.061	0.277854	-3.81855	0.00013424	0.00293461	329.25	290.638	354.255	161.302	179.672	125.248
gene_Ani007262	169.438	-1.63949	0.429329	-3.81873	0.00013414	0.00293461	304.099	327.958	137.546	77.5661	77.3372	92.1245
gene_Ani020335	112.452	2.02624	0.530866	3.81686	0.000135163	0.00294222	46.8723	22.6178	63.3305	251.209	178.891	111.792
gene_Ani025248	34.428	2.70314	0.708321	3.81626	0.000135488	0.00294582	6.85937	5.65444	14.8431	61.7003	87.4926	30.0181
gene_Ani023699	678.728	1.04471	0.273843	3.81501	0.000136178	0.00295735	477.869	444.439	407.69	784.476	1163.96	793.927
gene_Ani016106	467.487	1.13478	0.297643	3.81255	0.000137542	0.00298347	270.945	383.371	223.636	615.241	623.385	688.346
gene_Ani008744	1055.85	-1.77325	0.465249	-3.81139	0.000138185	0.0029939	1290.7	2139.64	1470.46	625.818	216.388	592.081
gene_Ani031959	3742.25	-1.37392	0.360608	-3.81001	0.000138963	0.00300723	6983.98	6087.57	3130.9	1959.43	2346.68	1944.97
gene_Ani033158	99.9589	2.30177	0.604343	3.80871	0.000139694	0.00301952	21.7213	14.7015	64.3201	140.148	198.421	160.442
gene_Ani021798	116.344	1.57939	0.414868	3.80697	0.000140679	0.00303725	40.013	66.7224	68.2782	166.591	228.106	128.353
gene_Ani029038	687.294	2.90958	0.764548	3.80562	0.000141449	0.00304675	85.7421	75.7695	322.59	692.807	2484.17	462.693
gene_Ani021148	62.2656	2.0178	0.530268	3.80525	0.000141661	0.00304778	18.2916	15.8324	39.5816	81.9733	128.895	89.0192
novel1729	50.8751	-2.98458	0.784716	-3.80338	0.000142733	0.00306726	138.331	46.3664	86.09	17.6287	2.34355	14.4915
gene_Ani014610	733.138	1.85957	0.48904	3.80249	0.000143252	0.00307484	276.661	161.717	511.592	1315.98	1380.35	752.523
gene_Ani007169	160.437	-2.671	0.70291	-3.79992	0.000144745	0.00310328	305.242	237.486	288.946	66.9889	7.03066	56.9309
gene_Ani018036	1436.28	-1.31375	0.345762	-3.79957	0.000144946	0.003104	1648.53	2265.17	2232.4	952.83	999.135	519.624
gene_Ani026926	103.017	-1.33998	0.352745	-3.79874	0.000145436	0.00311088	176.057	142.492	124.682	45.8345	67.963	61.0713
gene_Ani028657	466.887	1.10328	0.290572	3.79692	0.000146506	0.00312521	217.213	303.078	369.098	668.127	644.477	599.327
gene_Ani023291	159.035	-1.22855	0.323579	-3.79674	0.000146613	0.00312521	229.789	255.581	183.065	89.9062	78.8996	116.967
gene_Ani005252	7126.07	1.80631	0.475707	3.7971	0.000146399	0.00312521	1861.17	5602.42	2043.4	12438.8	9423.42	11387.2
gene_Ani010240	176.03	1.02594	0.270241	3.79639	0.000146817	0.00312594	118.896	111.958	116.766	216.833	216.388	275.338
gene_Ani019300	548.16	-1.48042	0.390012	-3.79583	0.000147153	0.0031295	801.403	953.339	665.96	330.538	164.049	373.674
gene_Ani027525	101.588	2.72049	0.717188	3.79328	0.000148671	0.00315453	13.7187	41.8429	24.7385	48.4788	240.605	240.145
gene_Ani023473	77.4979	2.07249	0.546642	3.7913	0.000149858	0.00317607	24.0078	22.6178	42.5502	79.329	196.077	100.405
gene_Ani030230	449.012	2.34327	0.618192	3.79051	0.000150337	0.00318257	197.778	90.471	155.358	469.804	1460.81	319.848
gene_Ani007632	74.1538	2.78936	0.736055	3.7896	0.000150887	0.00319056	12.5755	6.78533	36.613	90.7876	216.388	81.7734
gene_Ani010655	336.258	1.09079	0.288006	3.78738	0.000152246	0.0032156	232.075	199.036	213.741	379.016	579.639	414.043
gene_Ani029801	436.261	1.95581	0.516759	3.78476	0.000153857	0.00324183	177.2	118.743	240.458	454.82	1196.77	429.569
gene_Ani016564	77.438	1.74942	0.462259	3.78451	0.000154014	0.00324183	49.1588	33.9266	23.749	95.1948	157.018	105.581
gene_Ani019450	47.3862	-2.19084	0.578892	-3.78454	0.000153993	0.00324183	108.607	39.5811	85.1004	12.3401	21.092	17.5968
gene_Ani012301	746.677	-5.50192	1.45429	-3.78323	0.000154805	0.00325108	2612.28	1756.27	14.8431	40.5459	37.4968	18.6319
gene_Ani022918	7.98829	6.32514	1.67224	3.78244	0.000155298	0.00325464	0	0	0	21.1544	19.5296	7.24575
gene_Ani009558	260.959	-1.37569	0.36371	-3.78239	0.000155327	0.00325464	286.95	530.386	312.695	156.014	120.302	159.406
gene_Ani022352	400.808	1.17234	0.309996	3.78178	0.000155712	0.00325903	213.784	253.319	272.123	510.35	722.595	432.675
gene_Ani021016	43.275	1.97564	0.522471	3.78135	0.000155982	0.00326098	14.862	16.9633	20.7803	49.3603	97.648	60.0362
novel2415	67.4692	-1.51538	0.400883	-3.7801	0.000156762	0.00327359	112.036	107.434	80.1527	34.3759	27.3414	43.4745
gene_Ani010167	647.286	-1.71409	0.453539	-3.77936	0.000157231	0.00327967	889.431	1115.06	972.718	252.09	496.052	158.371
gene_Ani030667	423.149	-1.78014	0.471057	-3.77904	0.000157434	0.0032802	604.767	635.559	725.333	182.457	87.4926	303.286
gene_Ani015048	1354.7	1.19841	0.317323	3.77662	0.000158971	0.0033085	569.327	809.716	1087.5	1741.71	2124.04	1795.91
gene_Ani024424	89.5531	1.72314	0.456313	3.77622	0.000159224	0.00331004	54.8749	48.6282	21.7699	120.756	151.55	139.739
gene_Ani010104	15.496	3.11671	0.825691	3.77467	0.000160218	0.00332696	3.42968	1.13089	4.9477	25.5616	32.0285	25.8777
gene_Ani019801	1283.17	-1.35631	0.359351	-3.77433	0.00016044	0.00332783	1998.36	1932.69	1605.03	900.825	422.621	839.472
gene_Ani016505	141.725	-1.25352	0.332178	-3.77362	0.000160893	0.00333347	240.078	200.167	159.316	81.9733	98.4292	70.3873
gene_Ani024964	88.0009	2.06343	0.546892	3.77301	0.00016129	0.00333797	24.0078	19.2251	58.3828	124.282	185.141	116.967
novel4903	163.969	-1.45341	0.385325	-3.77192	0.000161999	0.00334168	180.63	261.235	279.05	114.586	88.2738	60.0362
gene_Ani000993	466.066	1.16126	0.307872	3.7719	0.000162012	0.00334168	317.817	263.497	283.008	539.437	858.521	534.115
gene_Ani001209	116.771	-3.28012	0.869614	-3.77193	0.00016199	0.00334168	362.403	249.926	22.7594	23.7987	11.7178	30.0181
gene_Ani033448	233.272	1.70225	0.451549	3.76981	0.000163369	0.00336592	112.036	55.4135	161.295	347.285	426.527	297.076
gene_Ani008714	8708.57	-1.5408	0.409417	-3.7634	0.000167619	0.00344197	16743.7	12906.8	9235.37	4994.2	2520.88	5850.42
gene_Ani026458	41.1259	1.89495	0.503659	3.76236	0.000168318	0.00345249	14.862	12.4398	24.7385	53.7674	69.5254	71.4224
gene_Ani016639	71.1623	3.09674	0.823762	3.75927	0.000170412	0.00349129	8.00259	6.78533	29.6862	69.6332	250.76	62.1064
gene_Ani026127	671.15	1.22714	0.326454	3.75901	0.000170588	0.00349129	353.257	396.942	455.188	1061.25	1135.06	625.205
novel2638	177.65	-3.83818	1.02148	-3.75747	0.000171638	0.0035089	356.687	420.69	218.688	38.7831	0	31.0532
gene_Ani002904	31.3085	-1.98479	0.528268	-3.75716	0.000171852	0.0035094	54.8749	38.4502	56.4038	13.2215	9.37421	15.5266
gene_Ani023791	1525.23	-1.67913	0.447211	-3.75468	0.000173564	0.00354043	2345.9	3034.17	1593.16	801.223	374.968	1001.98
gene_Ani005988	18.6458	-2.96154	0.789548	-3.75093	0.000176178	0.0035819	27.4375	26.0104	45.5188	6.17003	1.56237	5.17553
gene_Ani008303	101.327	2.32589	0.620167	3.75042	0.000176537	0.00358525	22.8646	22.6178	55.4142	103.128	289.038	114.897
gene_Ani014494	357.335	-1.00868	0.269073	-3.74871	0.000177747	0.00360587	544.176	436.523	451.23	271.481	192.171	248.426
gene_Ani005773	352.477	1.05248	0.280852	3.74746	0.000178637	0.00360808	245.794	179.811	262.228	417.799	541.361	467.868
gene_Ani021006	1038.91	1.09075	0.291042	3.74772	0.000178448	0.00360808	595.622	611.81	783.715	1077.99	1420.19	1744.16
gene_Ani030892	300.13	1.32188	0.352694	3.74796	0.000178281	0.00360808	213.784	149.277	151.4	331.419	377.312	577.59
gene_Ani004963	3304.86	1.28979	0.344123	3.74805	0.000178218	0.00360808	2181.28	1836.56	1738.62	3787.52	6800.99	3484.17
gene_Ani027024	346.574	-1.3147	0.351141	-3.74408	0.000181054	0.0036529	472.153	538.303	472.01	181.575	135.926	279.479
gene_Ani013192	167.104	-1.3472	0.359903	-3.74323	0.000181673	0.00366139	157.765	290.638	271.134	99.602	85.1491	98.3352
gene_Ani002074	48.1047	-2.62518	0.702284	-3.73806	0.000185443	0.0037333	91.4582	131.183	25.728	15.8658	10.9366	13.4564
gene_Ani023152	42.3523	2.45208	0.656301	3.73621	0.000186816	0.00375685	4.57291	14.7015	19.7908	101.365	54.6829	59.0011
gene_Ani025086	428.74	1.46411	0.392108	3.73395	0.000188503	0.00378254	141.76	246.534	295.872	501.536	825.712	561.028
gene_Ani019874	514.536	1.53468	0.41123	3.73193	0.000190021	0.00380886	245.794	214.869	331.496	734.234	1105.38	455.447
gene_Ani017172	112.367	1.91739	0.514286	3.72826	0.000192806	0.00386051	67.4504	28.2722	45.5188	115.468	263.259	154.231
gene_Ani022823	318.854	1.20052	0.322041	3.72786	0.000193114	0.00386249	170.341	191.12	218.688	446.005	564.015	322.953
gene_Ani023985	26.9418	2.4709	0.662917	3.72731	0.000193532	0.00386666	10.289	3.39266	10.8849	47.5974	33.5909	55.8958
gene_Ani006686	101.806	-1.56487	0.419901	-3.72675	0.000193963	0.0038711	145.19	142.492	168.222	47.5974	32.8097	74.5277
gene_Ani011850	2984.98	-1.45804	0.391796	-3.72143	0.000198096	0.0039408	5536.65	4832.28	2761.81	2219.45	1270.99	1288.71
gene_Ani003448	117.987	-2.15204	0.578445	-3.72039	0.000198911	0.00394853	261.799	67.8533	248.374	40.5459	53.1205	36.2287
gene_Ani019641	177.086	-1.55534	0.418139	-3.71966	0.000199489	0.00395575	272.088	331.35	189.002	104.891	55.4641	109.721
gene_Ani009525	195.017	1.71737	0.461846	3.71848	0.000200424	0.00396986	100.604	78.0313	94.0063	197.441	212.482	487.535
gene_Ani019783	225.482	1.27228	0.342199	3.71795	0.000200846	0.00396987	141.76	93.8637	160.305	258.26	375.75	322.953
gene_Ani026013	366.492	-1.33121	0.358216	-3.71623	0.00020222	0.00399277	578.473	444.439	550.184	259.141	129.677	237.039
gene_Ani007198	90.2475	-1.20946	0.325548	-3.71516	0.000203074	0.00400202	130.328	119.874	127.651	63.4632	45.3087	54.8607
gene_Ani006634	234.521	1.71054	0.460429	3.7151	0.000203122	0.00400202	176.057	89.3402	64.3201	313.79	453.087	310.532
gene_Ani006992	280.275	-1.07028	0.288268	-3.71278	0.000204994	0.00401127	420.708	386.764	331.496	214.188	142.176	186.319
gene_Ani021026	766.899	-1.05544	0.284283	-3.71264	0.000205111	0.00401127	1151.23	1195.35	759.967	494.484	447.619	552.747
gene_Ani008355	22.4786	3.27684	0.882343	3.71379	0.000204175	0.00401127	2.28646	2.26178	7.91632	37.9016	64.8383	19.667
gene_Ani022761	249.109	-1.26664	0.341066	-3.71377	0.000204194	0.00401127	409.275	360.753	285.977	195.678	121.865	121.108
gene_Ani023760	412.432	1.73229	0.466531	3.71313	0.00020471	0.00401127	150.906	116.481	304.778	520.046	874.145	508.237
novel2630	186.153	-1.92536	0.518993	-3.70979	0.00020743	0.00405234	208.067	409.381	266.186	45.8345	57.0264	130.423
gene_Ani017919	1055.26	-1.6313	0.439829	-3.70894	0.000208126	0.00406165	2106.97	1642.05	1037.04	554.422	288.257	702.838
gene_Ani026177	303.538	-1.15189	0.310687	-3.70758	0.000209251	0.00407071	460.721	310.994	483.885	206.255	155.456	203.916
gene_Ani022361	1117.18	-1.00382	0.27073	-3.70782	0.00020905	0.00407071	1750.28	1626.22	1096.41	776.543	721.814	731.821
gene_Ani020319	410.782	1.23725	0.333678	3.70791	0.000208973	0.00407071	237.791	314.387	182.075	468.041	555.422	706.978
gene_Ani024695	138.047	1.92204	0.518463	3.70719	0.000209569	0.00407259	27.4375	62.1988	83.1213	215.07	294.506	145.95
gene_Ani009909	993019	-1.0726	0.289454	-3.7056	0.000210893	0.00408504	1.24754e+06	1.61081e+06	1.17979e+06	814779	502465	602732
gene_Ani007417	25.2979	2.89603	0.78158	3.70536	0.000211093	0.00408504	3.42968	4.52355	9.8954	34.3759	72.6501	26.9128
gene_Ani000826	158.714	1.52417	0.411262	3.70607	0.000210498	0.00408504	68.5937	121.005	56.4038	207.137	285.913	213.232
gene_Ani008579	26.5222	3.27789	0.884594	3.70553	0.00021095	0.00408504	6.85937	0	7.91632	44.0717	64.0571	36.2287
gene_Ani020549	20.2381	3.39921	0.917695	3.70407	0.000212166	0.0041015	2.28646	1.13089	6.92678	19.3915	55.4641	36.2287
gene_Ani011117	323.999	1.60059	0.432178	3.70353	0.000212617	0.00410593	88.0285	156.063	237.49	534.149	379.655	548.607
novel5771	89.9583	-1.36648	0.369106	-3.70213	0.000213794	0.00412435	158.909	132.314	97.9644	55.5303	51.5582	43.4745
gene_Ani010250	263.461	-1.75485	0.474674	-3.69696	0.000218199	0.00418313	308.671	603.894	306.757	173.642	71.8689	115.932
gene_Ani014692	31.0909	2.93838	0.794778	3.69711	0.000218064	0.00418313	3.42968	10.178	7.91632	24.6801	96.8668	43.4745
novel3024	11.398	-5.15284	1.39362	-3.69745	0.000217774	0.00418313	14.862	31.6649	19.7908	0	0	2.07021
gene_Ani017560	335.041	-3.69136	0.998165	-3.69815	0.000217181	0.00418313	868.853	911.496	85.1004	20.273	8.59303	115.932
gene_Ani004118	503.551	1.61387	0.436453	3.69769	0.000217569	0.00418313	184.06	178.68	380.973	584.39	1045.22	647.977
gene_Ani010214	66.5736	2.7218	0.736587	3.69515	0.000219754	0.00420858	10.289	12.4398	29.6862	53.7674	218.732	74.5277
gene_Ani012457	8194.8	1.72035	0.4659	3.69252	0.000222039	0.00424354	2395.06	2426.89	6624.97	11046.1	11540.4	15135.3
gene_Ani031766	363.634	-1.37883	0.373409	-3.69254	0.000222029	0.00424354	735.095	512.292	328.527	183.338	203.108	219.443
gene_Ani001078	2181.26	-1.15868	0.313862	-3.69168	0.00022278	0.00424454	2773.47	3708.18	2556.97	1681.77	978.043	1389.11
gene_Ani019166	87.1071	1.60234	0.434032	3.69175	0.000222713	0.00424454	32.0104	32.7958	64.3201	148.962	126.552	118.002
gene_Ani021574	1721.06	1.11413	0.301784	3.69181	0.000222668	0.00424454	872.283	922.805	1467.49	2123.37	2637.28	2303.11
gene_Ani001379	71.6626	2.36528	0.64098	3.69011	0.000224161	0.00426645	19.4349	14.7015	35.6234	75.8033	210.92	73.4926
gene_Ani008027	240.143	-1.33942	0.363052	-3.68935	0.000224829	0.00427476	461.864	331.35	239.469	153.369	110.928	143.88
gene_Ani009882	14.0309	2.92744	0.793595	3.68884	0.000225281	0.00427895	3.42968	3.39266	2.96862	28.2059	20.3108	25.8777
gene_Ani028277	4408.87	1.15238	0.312526	3.68731	0.000226635	0.00429583	2240.73	2160	3806.76	5724.91	5814.35	6706.46
novel6365	15.0146	-3.78632	1.02683	-3.6874	0.00022656	0.00429583	40.013	20.356	23.749	4.40717	1.56237	0
gene_Ani005485	73.0276	2.39625	0.650875	3.68158	0.000231795	0.00437492	25.151	9.0471	35.6234	96.9577	196.858	74.5277
gene_Ani003813	23.1636	3.62956	0.985927	3.68136	0.000231991	0.00437492	1.14323	1.13089	7.91632	23.7987	71.8689	33.1234
gene_Ani011431	120.502	2.04327	0.555312	3.67949	0.000233699	0.00440264	30.8671	50.89	59.3724	116.349	332.003	133.529
gene_Ani012577	265.156	-1.92571	0.523468	-3.67875	0.000234378	0.00440645	411.562	517.947	329.517	144.555	41.4028	145.95
gene_Ani020362	96.3428	1.42516	0.387461	3.6782	0.00023489	0.00441159	43.4427	52.0208	61.3515	113.705	184.359	123.178
gene_Ani007985	722.841	1.4278	0.388501	3.67514	0.000237721	0.00446023	573.9	373.193	228.584	944.897	1132.72	1083.76
gene_Ani022687	263.196	-1.46278	0.398129	-3.67415	0.000238646	0.00447303	332.679	390.156	435.397	170.998	78.1184	171.828
gene_Ani005202	95.1583	-1.82011	0.495569	-3.67277	0.000239939	0.00449272	75.453	200.167	169.211	51.1231	33.5909	41.4043
gene_Ani020616	82.8995	2.20335	0.60015	3.67133	0.00024129	0.00451343	29.7239	11.3089	47.4979	109.298	192.952	106.616
gene_Ani024883	1753.05	1.45448	0.396284	3.6703	0.000242266	0.00452096	1175.24	784.836	851.994	1428.8	3335.66	2941.77
gene_Ani033561	69.8011	2.14313	0.583938	3.67013	0.000242426	0.00452096	26.2942	20.356	30.6757	66.9889	196.858	77.633
gene_Ani007612	369.004	-1.2045	0.328241	-3.66957	0.000242962	0.00452416	623.059	514.554	406.701	289.11	198.421	182.179
gene_Ani009438	52.2028	2.7017	0.73627	3.66943	0.000243087	0.00452416	6.85937	7.91622	26.7176	61.7003	149.987	60.0362
gene_Ani009265	594.785	2.87923	0.785071	3.66748	0.00024495	0.00455425	62.8775	68.9842	294.883	670.771	2103.73	367.463
gene_Ani020343	139.173	-1.16738	0.318343	-3.66706	0.000245357	0.00455723	201.208	206.953	170.201	85.499	103.897	67.2819
gene_Ani017315	51.5041	2.24568	0.612493	3.66646	0.00024593	0.00456328	14.862	9.0471	29.6862	105.772	96.8668	52.7905
gene_Ani005623	345.253	1.04901	0.286374	3.66309	0.000249191	0.00461456	210.354	252.188	212.751	404.578	585.888	405.762
gene_Ani017942	394.364	2.84188	0.775815	3.66309	0.000249193	0.00461456	25.151	63.3297	200.877	675.178	1142.87	258.777
gene_Ani025287	107.129	1.22255	0.333784	3.6627	0.000249566	0.00461685	60.5911	57.6753	74.2155	129.571	140.613	180.109
gene_Ani001307	25.6622	-3.10005	0.846668	-3.66147	0.000250772	0.00463451	40.013	59.9371	37.6025	5.2886	0.781184	10.3511
gene_Ani001282	58.1885	2.27637	0.621888	3.66042	0.000251802	0.00464427	32.0104	18.0942	9.8954	136.622	97.648	54.8607
novel2979	25.3918	-2.26637	0.619152	-3.66043	0.000251788	0.00464427	49.1588	47.4973	29.6862	11.4586	9.37421	5.17553
gene_Ani002943	82.3431	-3.16877	0.866111	-3.65861	0.000253585	0.00467249	132.614	277.068	34.6339	13.2215	5.46829	31.0532
gene_Ani020354	96.8737	1.44246	0.394292	3.65835	0.000253841	0.00467254	53.7317	36.1884	66.2992	137.504	169.517	118.002
gene_Ani030724	126.058	-1.29262	0.35356	-3.65602	0.000256165	0.00470594	202.351	188.858	146.452	75.8033	89.055	53.8256
gene_Ani007923	75.509	1.92216	0.525939	3.65472	0.000257463	0.0047251	22.8646	53.1517	18.8013	99.602	143.738	114.897
gene_Ani001271	204.687	-1.11154	0.304213	-3.65383	0.000258354	0.00473206	246.937	286.115	306.757	159.539	127.333	101.44
gene_Ani012183	194.092	-1.84845	0.506136	-3.65208	0.000260128	0.00475386	422.994	318.91	169.211	91.6691	46.871	114.897
novel3800	130.854	-1.53389	0.420027	-3.65189	0.000260317	0.00475386	224.073	230.701	128.64	81.0919	46.0899	74.5277
gene_Ani008367	44.8764	2.39327	0.655925	3.6487	0.00026357	0.00480379	10.289	6.78533	25.728	55.5303	104.679	66.2468
novel3022	32.0329	-3.58033	0.982112	-3.64554	0.00026683	0.00485363	42.2994	41.8429	93.0167	0	4.6871	10.3511
gene_Ani026045	352.955	-1.12191	0.307911	-3.64363	0.000268822	0.00488506	536.174	539.434	376.025	202.73	274.977	188.389
gene_Ani012311	104.861	4.07766	1.11921	3.64333	0.000269129	0.00488583	0	2.26178	32.6548	151.607	271.852	170.793
gene_Ani016894	234.307	1.14211	0.313536	3.64267	0.00026982	0.00488876	131.471	117.612	189.002	310.265	365.594	291.9
gene_Ani007920	105.066	-1.26977	0.348777	-3.64064	0.000271961	0.00492273	171.484	159.455	114.787	72.2775	55.4641	56.9309
gene_Ani029885	726.938	1.42869	0.392536	3.63963	0.000273029	0.0049324	569.327	331.35	281.029	752.744	1309.26	1117.92
gene_Ani003911	97.4466	-2.16699	0.595506	-3.6389	0.000273808	0.00493682	122.325	223.916	131.609	46.716	12.4989	47.6149
gene_Ani003206	99.9338	1.25585	0.3451	3.63909	0.000273604	0.00493682	57.1614	46.3664	73.2259	128.689	155.456	138.704
gene_Ani015980	387.706	1.09384	0.300685	3.63784	0.000274933	0.00494745	232.075	225.047	284.987	417.799	669.475	496.851
gene_Ani026866	130.782	1.88881	0.519191	3.63799	0.000274775	0.00494745	62.8775	40.712	63.3305	167.472	337.472	112.827
gene_Ani019902	269.776	1.4149	0.388994	3.63734	0.000275472	0.00495233	208.067	136.837	96.9749	312.909	469.492	394.376
gene_Ani017337	2167.02	1.23415	0.33951	3.6351	0.00027787	0.00499058	1623.38	1214.57	1041	3070.03	3933.26	2119.9
gene_Ani010073	178.71	1.60907	0.442892	3.6331	0.000280039	0.00502095	64.0207	82.5548	117.755	330.538	158.58	318.813
gene_Ani022184	624.678	-1.32755	0.365544	-3.63173	0.00028153	0.00504163	760.246	1119.58	800.538	507.706	292.944	267.058
gene_Ani001599	3984.05	-2.27846	0.627625	-3.63029	0.000283102	0.00506486	13463.8	4296.24	2059.23	1103.55	1476.44	1505.05
gene_Ani033322	99.3268	-1.71645	0.47328	-3.62671	0.000287054	0.0051306	101.747	203.56	151.4	61.7003	28.9038	48.65
gene_Ani026840	279.406	1.51962	0.419146	3.62551	0.000288396	0.00514961	169.198	113.089	151.4	321.723	631.197	289.83
gene_Ani027836	4080.33	-1.08435	0.299121	-3.62512	0.000288831	0.0051524	6657.01	5670.27	4309.45	3230.45	2546.66	2068.14
gene_Ani006366	40.031	2.23705	0.617206	3.62448	0.000289548	0.00515646	8.00259	19.2251	14.8431	54.6489	99.9916	43.4745
gene_Ani027393	41.1695	2.49088	0.687358	3.62385	0.00029025	0.00516276	6.85937	13.5707	16.8222	58.1746	116.396	35.1936
gene_Ani016130	2396.15	1.53932	0.424814	3.62351	0.000290635	0.00516465	1209.53	1187.43	1283.43	3203.13	5613.59	1879.75
gene_Ani010135	599.691	1.02385	0.28265	3.62233	0.00029196	0.00517408	362.403	358.492	465.084	628.462	951.482	832.226
gene_Ani005397	136.805	1.26648	0.349615	3.6225	0.000291764	0.00517408	61.7343	78.0313	100.933	231.817	167.173	181.144
gene_Ani029509	3859.41	2.0242	0.558855	3.62204	0.000292286	0.00517408	1114.65	2681.34	773.82	6963.32	8432.1	3191.23
gene_Ani022340	189.67	-1.97631	0.546111	-3.61888	0.000295879	0.00522767	193.205	447.832	266.186	117.231	35.9345	77.633
gene_Ani005520	317.489	1.45939	0.403307	3.61857	0.000296237	0.005229	155.479	232.963	119.734	311.146	506.989	578.625
gene_Ani020291	568.961	-1.05881	0.292676	-3.6177	0.000297233	0.00523159	964.884	614.072	727.312	395.764	307.005	404.727
gene_Ani023820	253.712	1.52875	0.422574	3.61771	0.000297227	0.00523159	130.328	88.2093	173.169	319.079	535.111	276.374
novel365	47.4948	2.53335	0.700473	3.61663	0.000298467	0.00524663	3.42968	13.5707	24.7385	88.1433	96.0856	59.0011
novel5313	135.656	2.07228	0.573114	3.61583	0.000299392	0.00525457	29.7239	44.1046	82.1318	194.797	119.521	343.655
gene_Ani001021	66.2864	2.75328	0.761517	3.61552	0.000299747	0.00525581	14.862	5.65444	30.6757	69.6332	208.576	68.3171
gene_Ani016553	61.1201	1.94049	0.536973	3.61375	0.000301795	0.00528671	29.7239	11.3089	34.6339	86.3805	121.865	82.8085
gene_Ani030806	34.0809	2.38005	0.659119	3.61095	0.000305074	0.00533908	4.57291	11.3089	16.8222	44.9531	46.0899	80.7383
gene_Ani018217	1589.01	-1.20369	0.333508	-3.60918	0.000307162	0.00537054	2268.16	2538.84	1840.54	1233.13	635.884	1017.51
gene_Ani017999	136.931	2.48949	0.690057	3.60766	0.000308968	0.00539701	24.0078	23.7486	76.1946	129.571	424.183	143.88
gene_Ani013166	138.226	1.65804	0.459845	3.60566	0.000311363	0.00541837	57.1614	45.2355	96.9749	183.338	291.382	155.266
gene_Ani020819	641.389	1.19054	0.330213	3.60537	0.00031171	0.00541929	330.393	403.727	438.366	685.755	1224.12	765.979
gene_Ani028851	81.1314	3.78274	1.05023	3.60183	0.00031598	0.00547807	12.5755	4.52355	15.8326	42.3088	389.811	21.7372
gene_Ani007772	121.865	1.9748	0.548271	3.60186	0.000315944	0.00547807	70.8801	59.9371	17.8117	154.251	214.044	214.267
gene_Ani012396	130.383	1.57359	0.43687	3.60197	0.000315811	0.00547807	65.164	37.3193	94.0063	202.73	222.637	160.442
gene_Ani004400	104.844	3.3094	0.919019	3.60102	0.000316971	0.00549011	1.14323	14.7015	41.5607	126.926	316.38	128.353
gene_Ani009870	217.799	1.66255	0.46174	3.60062	0.000317465	0.00549351	45.7291	131.183	136.556	350.81	328.879	313.637
gene_Ani012518	376.121	-1.44458	0.401316	-3.5996	0.00031871	0.0055099	664.215	460.271	525.446	252.09	112.491	242.215
gene_Ani009183	152.029	-1.32654	0.368594	-3.59891	0.000319553	0.00551617	241.221	262.366	148.431	92.5505	70.3066	97.3
gene_Ani028265	88.0223	1.57845	0.438603	3.59882	0.00031967	0.00551617	33.1536	31.6649	67.2887	139.266	133.582	123.178
gene_Ani025569	963.137	3.51437	0.976684	3.59826	0.000320347	0.00552271	275.518	171.895	17.8117	297.924	3924.67	1091
gene_Ani031580	5593.72	1.54679	0.429951	3.59759	0.000321181	0.00553191	1722.84	2945.96	3888.89	6639.84	6146.36	12218.4
gene_Ani003873	1294.15	1.50245	0.417831	3.59584	0.000323344	0.00555365	464.15	470.449	1090.47	2055.5	1597.52	2086.78
gene_Ani007577	308.82	1.26804	0.352702	3.59523	0.000324107	0.00556158	174.914	121.005	247.385	399.289	492.146	418.183
gene_Ani029586	14103.8	-1.04346	0.290302	-3.59439	0.000325159	0.00557445	18596.9	19062.2	19319.8	12514.6	7654.82	7474.51
gene_Ani029873	100.185	1.94953	0.542879	3.5911	0.000329288	0.00563478	48.0156	18.0942	57.3933	128.689	222.637	126.283
novel3349	103.387	-2.12914	0.593407	-3.58799	0.000333242	0.00569718	136.044	247.664	120.724	33.4945	17.1861	65.2117
gene_Ani006163	23.8658	2.23865	0.623977	3.58771	0.000333599	0.005698	10.289	7.91622	6.92678	28.2059	51.5582	38.299
gene_Ani006198	290.348	1.08208	0.301823	3.58514	0.000336898	0.00574374	209.211	154.932	194.939	359.625	492.146	331.234
gene_Ani032286	68.5599	-2.50181	0.697879	-3.58487	0.000337242	0.00574431	200.065	41.8429	107.86	11.4586	30.4662	19.667
gene_Ani006836	597.389	-1.29091	0.360568	-3.5802	0.000343334	0.00583731	579.616	1125.23	839.13	335.826	271.852	432.675
gene_Ani008482	272.149	-1.22131	0.341179	-3.57969	0.000344001	0.00584328	413.848	391.287	337.433	215.07	111.709	163.547
gene_Ani025709	396.094	-1.03487	0.289204	-3.57834	0.000345787	0.00586822	578.473	505.507	512.582	289.992	189.828	300.181
gene_Ani018436	42.9088	2.59057	0.724211	3.5771	0.000347433	0.00589074	18.2916	4.52355	13.8536	39.6645	121.084	60.0362
gene_Ani026791	619.76	1.64173	0.45905	3.57637	0.000348394	0.00590163	285.807	429.737	187.023	916.691	564.015	1335.29
gene_Ani004199	135.642	1.16443	0.325627	3.57597	0.000348929	0.00590527	88.0285	66.7224	95.9854	169.235	170.298	223.583
gene_Ani004525	339.181	-1.47949	0.414292	-3.57113	0.000355438	0.00598801	645.924	486.282	366.13	249.446	176.548	110.756
gene_Ani005474	414.331	-1.17718	0.329578	-3.57179	0.000354552	0.00598801	528.171	735.077	460.136	211.544	228.106	322.953
gene_Ani010197	383.624	-1.34005	0.375232	-3.57126	0.000355265	0.00598801	576.187	584.669	488.833	294.399	128.895	228.759
novel6338	15119.5	-1.12911	0.316147	-3.57146	0.000354997	0.00598801	20199.7	26045.5	16008.8	11103.4	6975.19	10384.2
gene_Ani023399	676.477	-1.14093	0.319609	-3.56978	0.000357284	0.00601363	840.272	1167.08	784.705	424.851	317.161	524.799
gene_Ani007643	271.917	2.04935	0.574126	3.56952	0.00035764	0.00601415	68.5937	131.183	117.755	360.506	770.248	183.214
gene_Ani028698	30.2259	-2.18904	0.613424	-3.56856	0.000358952	0.00603071	43.4427	32.7958	72.2364	10.5772	7.81184	14.4915
gene_Ani023509	657.765	1.55193	0.43509	3.56692	0.000361199	0.00606296	307.528	183.204	512.582	777.424	1189.74	976.106
gene_Ani015125	352.963	1.2567	0.352449	3.56563	0.000362985	0.0060807	166.911	169.633	287.956	433.665	612.448	447.166
gene_Ani010059	302.05	-1.21772	0.341506	-3.56574	0.000362826	0.0060807	546.463	327.958	392.847	223.003	142.957	179.073
gene_Ani011311	151.743	1.0211	0.286388	3.56544	0.000363243	0.0060807	105.177	99.5181	95.9854	170.998	232.793	205.986
gene_Ani016388	355.971	1.07617	0.30189	3.56477	0.000364176	0.0060908	190.919	199.036	296.862	500.654	531.205	417.148
gene_Ani016468	96.7076	2.3057	0.646855	3.56448	0.000364581	0.00609207	26.2942	14.7015	56.4038	103.128	264.821	114.897
gene_Ani011815	44.2296	-2.83732	0.796099	-3.56403	0.000365198	0.00609686	148.62	26.0104	58.3828	7.9329	17.1861	7.24575
novel3365	427.242	-1.56636	0.439714	-3.56222	0.000367735	0.00611291	706.515	706.805	502.686	287.347	105.46	254.636
gene_Ani025602	227.591	-1.02775	0.288496	-3.56243	0.000367438	0.00611291	314.388	324.565	277.071	180.694	118.74	150.09
gene_Ani032693	32.7182	-2.20297	0.618438	-3.56216	0.000367813	0.00611291	54.8749	66.7224	39.5816	5.2886	13.2801	16.5617
gene_Ani023664	14.0769	3.16241	0.887881	3.56174	0.000368399	0.00611714	1.14323	2.26178	4.9477	20.273	32.0285	23.8075
gene_Ani025170	123.201	1.48554	0.417167	3.56102	0.000369418	0.00612856	67.4504	41.8429	85.1004	162.184	233.574	149.055
gene_Ani031692	924.274	-1.64887	0.46312	-3.56036	0.000370352	0.00613854	2124.12	1423.79	657.054	556.184	398.404	386.095
gene_Ani023421	167.597	-1.14123	0.320574	-3.55997	0.000370904	0.00614218	292.666	210.345	189.002	118.112	96.0856	99.3703
novel1431	95.2847	-1.80396	0.506785	-3.55961	0.000371407	0.006145	149.763	204.691	90.0481	62.5818	30.4662	34.1585
gene_Ani026496	1058.56	-1.28785	0.362042	-3.55718	0.000374863	0.00619252	1447.33	1947.39	1111.25	833.836	460.899	550.677
gene_Ani009894	539.843	1.97965	0.556568	3.55688	0.000375284	0.00619252	177.2	141.361	336.444	579.983	1515.5	488.57
gene_Ani027214	124.113	-2.65458	0.746318	-3.5569	0.000375253	0.00619252	209.211	161.717	271.134	15.8658	10.1554	76.5979
gene_Ani011869	651.602	1.22311	0.344038	3.55517	0.000377738	0.00622745	469.867	416.167	286.967	746.574	1214.74	775.295
gene_Ani020173	376.427	2.02458	0.56975	3.55345	0.000380217	0.00626274	172.627	167.371	105.881	494.484	1081.16	237.039
gene_Ani029672	17.86	3.36557	0.947338	3.55266	0.000381353	0.00627585	0	3.39266	5.93724	28.2059	43.7463	25.8777
gene_Ani030318	120.135	1.30388	0.367055	3.55226	0.000381936	0.00627986	69.7369	59.9371	78.1736	142.792	227.325	142.845
gene_Ani012213	201.071	1.68579	0.474738	3.55099	0.00038378	0.00629406	65.164	62.1988	158.326	260.023	384.343	276.374
gene_Ani022475	902.589	-1.12925	0.318005	-3.55103	0.000383721	0.00629406	1164.95	1553.84	997.456	661.075	417.152	621.064
gene_Ani028469	26.0447	2.25179	0.634179	3.55072	0.00038418	0.00629435	6.85937	12.4398	7.91632	39.6645	59.37	30.0181
gene_Ani022271	336.436	1.18444	0.333651	3.54994	0.000385319	0.00630742	260.656	158.324	197.908	355.218	544.485	502.027
gene_Ani017412	207.354	-1.65682	0.46683	-3.54909	0.000386559	0.00632212	214.927	236.356	492.791	83.7362	79.6808	136.634
gene_Ani010043	128.056	1.63759	0.461653	3.54724	0.000389296	0.00635493	50.302	36.1884	99.9435	202.73	177.329	201.846
gene_Ani027787	358.997	1.49845	0.422479	3.5468	0.000389941	0.00635493	275.518	124.398	163.274	359.625	610.105	621.064
gene_Ani004426	171.304	-1.5372	0.433448	-3.54645	0.000390453	0.00635768	337.252	150.408	277.071	75.8033	114.834	72.4575
gene_Ani003645	1197.72	-1.1404	0.321605	-3.54598	0.000391157	0.00635918	1880.61	1854.66	1208.23	876.145	553.078	813.594
gene_Ani027994	396.589	-1.52011	0.428692	-3.54593	0.000391234	0.00635918	604.767	700.02	459.146	250.327	105.46	259.812
gene_Ani012765	83.9374	-1.20604	0.340343	-3.5436	0.000394708	0.00641002	136.044	114.22	100.933	52.0046	44.5275	55.8958
gene_Ani010790	5113.63	-1.18247	0.333801	-3.54244	0.000396441	0.00642123	7811.67	7746.58	5739.33	3778.7	2020.92	3584.58
novel4039	64.2831	-1.71822	0.485239	-3.54098	0.000398645	0.00643801	70.8801	97.2564	127.651	18.5101	38.278	33.1234
gene_Ani007015	24.6251	-3.44013	0.97156	-3.54083	0.00039887	0.00643801	53.7317	74.6386	6.92678	4.40717	3.90592	4.14043
novel149	1705.15	-1.08078	0.305204	-3.54119	0.000398332	0.00643801	2485.38	2382.78	2078.03	1287.77	738.219	1258.69
gene_Ani012954	136.424	1.51922	0.429107	3.54043	0.00039947	0.00644207	67.4504	44.1046	99.9435	185.982	255.447	165.617
gene_Ani001865	269.45	2.21964	0.627285	3.53848	0.000402441	0.00648432	41.1562	62.1988	182.075	431.902	643.696	255.671
gene_Ani000401	21.2118	4.30183	1.2164	3.53653	0.000405416	0.00652656	0	0	5.93724	24.6801	62.4947	34.1585
gene_Ani008501	3816.52	-1.23704	0.349815	-3.53628	0.000405798	0.00652703	5261.13	5601.29	5214.87	2042.28	1485.81	3293.71
gene_Ani012594	58.5318	1.73271	0.490355	3.53359	0.000409952	0.00658811	24.0078	21.4869	35.6234	64.3446	124.989	80.7383
gene_Ani022632	126.149	1.12252	0.317781	3.53236	0.000411862	0.00661305	74.3098	85.9475	78.1736	193.034	189.828	135.599
gene_Ani033051	211.267	1.53175	0.434081	3.52871	0.000417596	0.00669929	128.041	61.068	136.556	249.446	417.152	275.338
gene_Ani020840	78.822	-1.18777	0.336749	-3.52718	0.000420017	0.00672646	96.0311	126.659	105.881	44.9531	47.6522	51.7553
gene_Ani011398	230.852	-1.35893	0.385355	-3.52643	0.000421195	0.00673765	337.252	370.931	287.956	156.895	75.7749	156.301
gene_Ani003795	44.0529	-1.9615	0.556339	-3.52573	0.000422324	0.00674005	99.4608	65.5915	45.5188	13.2215	24.9979	15.5266
gene_Ani014301	74.6558	1.64307	0.465996	3.52592	0.000422009	0.00674005	41.1562	35.0575	32.6548	96.0762	166.392	76.5979
gene_Ani021087	244.882	2.43065	0.689791	3.52375	0.000425488	0.00676716	46.8723	20.356	162.285	439.835	468.71	331.234
gene_Ani013911	132.209	2.54701	0.722711	3.52424	0.000424703	0.00676716	32.0104	46.3664	37.6025	272.363	362.469	42.4394
gene_Ani023933	28.7786	2.20151	0.624702	3.5241	0.000424921	0.00676716	17.1484	7.91622	5.93724	39.6645	49.2146	52.7905
gene_Ani024939	182.511	1.11686	0.3173	3.5199	0.000431717	0.00686032	101.747	94.9946	148.431	220.358	262.478	267.058
gene_Ani004026	130.894	2.2399	0.636543	3.51886	0.000433412	0.00686611	17.1484	31.6649	88.069	210.663	286.695	151.126
gene_Ani017038	228.366	1.81255	0.515022	3.51936	0.000432585	0.00686611	67.4504	141.361	94.9958	360.506	531.986	173.898
gene_Ani010532	27.5088	2.25192	0.639899	3.51918	0.000432878	0.00686611	6.85937	6.78533	14.8431	44.0717	59.37	33.1234
gene_Ani018551	62.1196	1.66059	0.471924	3.51876	0.000433567	0.00686611	16.0052	41.8429	31.6653	93.4319	97.648	92.1245
gene_Ani000913	31.7184	2.18835	0.622162	3.51733	0.000435904	0.00688606	12.5755	16.9633	4.9477	58.1746	56.2453	41.4043
gene_Ani025675	270.505	1.85002	0.525977	3.51731	0.000435944	0.00688606	74.3098	191.12	87.0795	590.56	232.793	447.166
gene_Ani005427	607.256	2.37836	0.676302	3.51672	0.00043692	0.00689557	140.617	140.23	306.757	483.907	2131.07	440.956
gene_Ani019647	126.822	2.11989	0.602949	3.51588	0.000438306	0.00691154	34.2968	22.6178	85.1004	131.334	299.194	188.389
gene_Ani008944	52.4411	2.21501	0.63012	3.51522	0.000439383	0.00692263	6.85937	16.9633	31.6653	111.942	78.8996	68.3171
gene_Ani024790	416.156	-1.07106	0.304875	-3.5131	0.000442911	0.00697226	738.525	491.936	461.126	276.77	233.574	295.005
gene_Ani009997	150.607	-1.19213	0.33937	-3.51278	0.000443442	0.00697469	262.942	200.167	165.253	81.9733	83.5867	109.721
gene_Ani024948	264.248	1.26708	0.360919	3.5107	0.000446926	0.00701753	148.62	157.193	159.316	259.141	334.347	526.869
gene_Ani015620	26.0133	2.18079	0.621511	3.50884	0.000450058	0.00706072	11.4323	7.91622	8.90586	27.3244	57.0264	43.4745
gene_Ani014560	783.533	1.11719	0.318635	3.50618	0.000454585	0.00711964	416.135	495.329	571.954	1275.43	1202.24	740.101
gene_Ani006742	633.64	-1.40309	0.40017	-3.50624	0.000454489	0.00711964	955.738	1217.97	584.818	421.325	232.793	389.2
gene_Ani008087	67.6879	2.62843	0.750119	3.50402	0.000458288	0.00717156	5.71614	16.9633	33.6444	54.6489	190.609	104.546
gene_Ani011852	49.5951	3.81345	1.08893	3.50203	0.00046173	0.00721932	0	15.8324	3.95816	34.3759	66.4007	177.003
gene_Ani010257	130.369	1.91699	0.54758	3.50083	0.000463805	0.00724564	59.4478	26.0104	78.1736	136.622	310.13	171.828
gene_Ani031422	75.1767	4.03462	1.15335	3.49816	0.000468474	0.00730006	8.00259	0	17.8117	48.4788	331.222	45.5447
gene_Ani007104	416.361	-1.26331	0.361114	-3.49835	0.000468139	0.00730006	549.892	759.957	453.209	239.75	176.548	318.813
gene_Ani028508	300.232	1.22649	0.350915	3.49511	0.00047386	0.007359	160.052	125.529	253.322	390.475	447.619	424.394
gene_Ani009281	450.388	1.21778	0.348446	3.4949	0.000474247	0.007359	224.073	346.052	242.437	435.428	710.096	744.242
gene_Ani011027	1033.79	1.27456	0.364773	3.49412	0.000475619	0.00736791	527.028	404.858	881.68	1688.83	1296.77	1403.6
gene_Ani023718	28.9163	2.63628	0.754456	3.49427	0.000475352	0.00736791	4.57291	3.39266	15.8326	47.5974	64.8383	37.2638
gene_Ani011939	797.737	1.21202	0.346974	3.49313	0.000477402	0.00738418	436.713	660.439	346.339	875.263	1286.61	1181.06
gene_Ani006687	796.525	-1.31004	0.375039	-3.49309	0.000477469	0.00738418	920.298	1234.93	1249.79	533.267	266.384	574.484
gene_Ani012412	370.434	-1.01811	0.291484	-3.49285	0.000477886	0.00738446	535.031	442.177	510.603	312.027	196.077	226.688
gene_Ani023961	470.863	1.31664	0.377022	3.49221	0.000479045	0.00739619	219.5	375.455	214.73	621.411	882.738	511.343
gene_Ani014044	19.3209	2.43137	0.696935	3.48866	0.000485448	0.0074739	5.71614	3.39266	8.90586	29.0873	39.8404	28.983
gene_Ani006447	178.735	2.07103	0.593658	3.48859	0.000485568	0.0074739	42.2994	125.529	38.5921	285.584	411.684	168.722
gene_Ani025271	46.173	2.10123	0.602322	3.48855	0.000485647	0.0074739	16.0052	13.5707	22.7594	57.2932	121.865	45.5447
gene_Ani020336	79.2784	2.24236	0.642783	3.48852	0.000485696	0.0074739	20.5781	14.7015	47.4979	170.117	161.705	61.0713
gene_Ani007903	602.294	-1.3215	0.378968	-3.4871	0.000488292	0.00750758	853.991	1146.72	580.86	404.578	387.467	240.145
gene_Ani018635	76.272	2.13272	0.611724	3.48641	0.000489558	0.0075208	18.2916	16.9633	49.477	98.7205	188.265	85.9139
novel2041	11.0732	-4.60059	1.31967	-3.48616	0.000490016	0.00752158	34.2968	6.78533	22.7594	0	1.56237	1.03511
gene_Ani029304	234.754	-2.30916	0.662531	-3.48535	0.00049149	0.00753794	236.648	490.805	444.303	126.926	18.7484	91.0894
gene_Ani021654	62.5168	2.14726	0.616189	3.48473	0.000492628	0.00754914	17.1484	9.0471	42.5502	109.298	103.897	93.1596
gene_Ani017324	441.172	-1.04101	0.298937	-3.48237	0.000497005	0.0076099	535.031	701.151	545.236	369.321	243.729	252.566
gene_Ani014990	1075.39	1.34635	0.386712	3.48154	0.000498542	0.00762712	555.609	441.046	824.287	2136.59	1113.97	1380.83
gene_Ani020438	1478.37	1.58193	0.454457	3.48091	0.000499707	0.00763861	485.872	851.559	883.659	2360.48	3152.08	1136.55
gene_Ani017557	762.419	-1.26939	0.364736	-3.4803	0.000500861	0.00764992	955.738	1523.31	754.029	493.603	346.846	500.992
gene_Ani022371	16.1116	4.8078	1.38172	3.47959	0.000502184	0.00766381	3.42968	0	0	28.2059	54.6829	10.3511
gene_Ani017190	73.2969	1.38734	0.398813	3.47868	0.000503895	0.00767091	36.5833	48.6282	36.613	89.9062	135.926	92.1245
gene_Ani024040	819.757	-1.67679	0.4821	-3.47809	0.000505003	0.00768145	583.046	1289.21	1874.19	267.074	428.87	476.149
gene_Ani002865	93.335	-1.19556	0.343796	-3.47753	0.000506064	0.00769126	144.047	111.958	133.588	66.1075	45.3087	59.0011
gene_Ani025169	141.824	2.07075	0.595583	3.47684	0.000507367	0.00769912	53.7317	22.6178	87.0795	167.472	358.564	161.477
gene_Ani021714	57.4941	1.91249	0.550071	3.47681	0.000507414	0.00769912	26.2942	21.4869	24.7385	67.8704	147.644	56.9309
gene_Ani003982	180.701	1.44989	0.417165	3.47557	0.000509771	0.0077222	129.185	97.2564	64.3201	180.694	286.695	326.059
gene_Ani022919	11.6408	3.95886	1.139	3.47572	0.000509478	0.0077222	0	1.13089	2.96862	15.8658	31.2474	18.6319
gene_Ani029871	76.8991	1.82471	0.525175	3.47449	0.000511825	0.00774695	30.8671	27.1413	43.5397	142.792	157.018	60.0362
gene_Ani003315	49.0129	2.40264	0.691855	3.47275	0.000515148	0.00779088	17.1484	6.78533	22.7594	59.9375	139.832	47.6149
gene_Ani022987	76.4524	2.11591	0.60981	3.46979	0.000520861	0.00787084	19.4349	15.8324	50.4665	99.602	184.359	89.0192
novel6109	22.9443	-2.23494	0.644352	-3.46851	0.000523353	0.00790203	54.8749	33.9266	24.7385	8.81433	7.03066	8.28085
gene_Ani022564	203.75	-5.98226	1.7265	-3.46497	0.000530291	0.00798721	376.122	800.669	26.7176	15.8658	3.12474	0
gene_Ani022822	458.746	-1.6569	0.478297	-3.46416	0.00053188	0.00799811	683.65	659.308	746.113	208.9	98.4292	356.077
gene_Ani025901	56.0717	-2.08681	0.603108	-3.46009	0.000539985	0.00811338	72.0233	154.932	45.5188	18.5101	25.7791	19.667
gene_Ani015813	376.933	1.41199	0.408223	3.45886	0.000542473	0.00813753	277.804	221.654	118.745	430.139	684.317	528.94
gene_Ani008886	77.3855	2.92146	0.844806	3.45814	0.000543916	0.00815256	13.7187	4.52355	35.6234	60.8189	86.7114	262.917
gene_Ani028838	840.982	1.56555	0.452886	3.45683	0.000546568	0.00818567	345.255	346.052	582.839	846.176	2014.67	910.894
gene_Ani014206	237.519	-1.74363	0.504775	-3.45427	0.000551794	0.00825725	296.096	318.91	481.906	139.266	46.0899	142.845
novel316	11.4011	-2.90873	0.842706	-3.45165	0.000557168	0.00831426	21.7213	15.8324	22.7594	2.6443	2.34355	3.10532
gene_Ani023299	184.516	1.57014	0.454901	3.4516	0.000557272	0.00831426	121.182	50.89	106.87	228.291	377.312	222.548
gene_Ani000387	124.42	1.11281	0.322415	3.45147	0.000557532	0.00831426	59.4478	89.3402	87.0795	154.251	177.329	179.073
gene_Ani011498	88.5971	2.06643	0.598737	3.45132	0.000557853	0.00831426	33.1536	14.7015	54.4247	118.994	214.044	96.2649
gene_Ani011758	115.173	-1.10704	0.321036	-3.44834	0.000564038	0.00839291	141.76	157.193	173.169	87.2619	72.6501	59.0011
gene_Ani014190	86.6764	1.5564	0.451404	3.44792	0.000564915	0.00839919	50.302	27.1413	54.4247	97.8391	167.173	123.178
gene_Ani017007	144.317	2.39038	0.693444	3.44712	0.0005666	0.00840482	62.8775	12.4398	63.3305	280.296	341.377	105.581
gene_Ani014619	231.633	-1.07089	0.310638	-3.4474	0.000566015	0.00840482	321.247	378.847	241.448	167.472	126.552	154.231
gene_Ani032990	967.284	1.05583	0.306295	3.44709	0.000566658	0.00840482	596.765	807.454	480.916	1122.06	1233.49	1563.01
gene_Ani029695	1161.79	1.24524	0.361288	3.44667	0.000567541	0.00841117	858.564	511.161	698.615	1282.49	2276.37	1343.57
gene_Ani019332	51.6327	1.72013	0.499165	3.44602	0.000568906	0.00842464	36.5833	16.9633	18.8013	81.0919	92.1797	64.1766
gene_Ani024899	60.2022	1.87795	0.545411	3.44319	0.000574887	0.00849959	22.8646	23.7486	30.6757	99.602	136.707	47.6149
gene_Ani017149	1273.23	-1.27778	0.371345	-3.44097	0.000579639	0.0085435	2199.57	2147.56	1061.78	907.876	663.225	659.363
gene_Ani028252	133.5	-1.35936	0.395028	-3.44117	0.000579195	0.0085435	148.62	200.167	227.594	49.3603	94.5233	80.7383
gene_Ani023661	68.0062	-1.39973	0.406788	-3.44094	0.000579706	0.0085435	112.036	104.042	80.1527	45.8345	39.0592	26.9128
gene_Ani003737	486.274	-1.13438	0.329779	-3.43981	0.000582117	0.0085539	703.085	741.863	559.09	230.054	269.509	414.043
gene_Ani005921	92.051	2.20774	0.641761	3.44012	0.000581448	0.0085539	30.8671	15.8324	51.4561	114.586	257.791	81.7734
gene_Ani019018	179.077	3.19627	0.929216	3.43974	0.000582263	0.0085539	14.862	12.4398	78.1736	132.215	731.188	105.581
gene_Ani020001	105.212	1.4688	0.426948	3.44023	0.000581211	0.0085539	37.7265	46.3664	83.1213	149.844	176.548	137.669
gene_Ani012658	132.055	2.17461	0.632485	3.4382	0.000585599	0.00859607	29.7239	22.6178	91.0377	191.271	317.942	139.739
gene_Ani026524	916.227	-1.84984	0.538555	-3.43482	0.000592952	0.00869528	882.572	2667.76	753.04	460.108	289.819	444.061
gene_Ani012767	152.697	-1.22891	0.357797	-3.43466	0.000593299	0.00869528	256.083	188.858	196.918	107.535	63.2759	103.511
gene_Ani021984	90.7844	-1.25776	0.366301	-3.43367	0.000595479	0.00871726	156.622	115.351	111.818	49.3603	45.3087	66.2468
novel994	240.756	-1.06251	0.309469	-3.43333	0.000596214	0.00871726	355.544	374.324	247.385	137.504	182.797	146.985
gene_Ani005054	121.992	1.81061	0.527363	3.43333	0.000596212	0.00871726	69.7369	28.2722	64.3201	110.179	267.946	191.495
gene_Ani023508	28.7682	2.68604	0.782526	3.43252	0.000598006	0.00872502	3.42968	6.78533	12.864	29.9687	84.3679	35.1936
gene_Ani015397	605.465	-1.65016	0.480752	-3.43245	0.000598161	0.00872502	1395.88	785.967	572.944	375.491	160.924	341.585
gene_Ani015421	18.6267	2.68611	0.782657	3.43204	0.000599052	0.00872521	4.57291	4.52355	5.93724	31.7316	48.4334	16.5617
gene_Ani028987	718.754	2.07511	0.604632	3.43201	0.000599118	0.00872521	350.971	216	260.249	319.079	1930.31	1235.92
gene_Ani004900	171.062	-2.43068	0.708362	-3.43142	0.000600438	0.00873313	225.216	270.282	370.088	97.8391	10.1554	52.7905
gene_Ani014163	268.958	-1.47517	0.429912	-3.43134	0.000600606	0.00873313	381.838	419.559	384.931	173.642	69.5254	184.249
novel4556	85.1302	1.54331	0.449833	3.43084	0.000601711	0.00874231	33.1536	67.8533	29.6862	125.164	129.677	125.248
novel1947	34.9031	-3.00162	0.875037	-3.43028	0.00060295	0.00875343	122.325	45.2355	18.8013	10.5772	9.37421	3.10532
novel4471	17.4064	-5.28863	1.54209	-3.42952	0.000604645	0.00877115	89.1718	6.78533	5.93724	1.76287	0.781184	0
gene_Ani019584	705.328	1.70136	0.496901	3.42395	0.000617183	0.00892501	210.354	212.607	571.954	989.85	1455.35	791.857
gene_Ani009547	250.356	-1.39544	0.40753	-3.42414	0.000616749	0.00892501	312.101	473.842	302.799	193.915	130.458	89.0192
gene_Ani031731	318.574	1.50026	0.438258	3.42323	0.000618806	0.00893771	192.062	196.775	110.828	488.314	649.164	274.303
gene_Ani015391	13952.7	-1.05405	0.307921	-3.42314	0.000619029	0.00893771	21323.5	20142.2	15037	9649.93	6462.74	11100.5
gene_Ani008609	16.303	3.01537	0.881209	3.42185	0.000621962	0.0089719	3.42968	3.39266	3.95816	17.6287	50.777	18.6319
gene_Ani020993	35.2538	-3.53576	1.03334	-3.42167	0.000622368	0.0089719	13.7187	29.4031	151.4	3.52573	3.12474	10.3511
gene_Ani004155	200.1	-1.31571	0.384691	-3.42018	0.000625799	0.00901434	371.549	309.863	175.149	126.045	99.9916	118.002
gene_Ani026303	232.511	-1.15456	0.337823	-3.41764	0.000631673	0.00906819	225.216	326.827	410.659	149.844	156.237	126.283
gene_Ani012791	45.6646	-1.98041	0.579442	-3.41779	0.000631329	0.00906819	70.8801	84.8166	63.3305	21.1544	26.5603	7.24575
gene_Ani014600	82.0712	1.3523	0.395947	3.41536	0.000636967	0.00911834	51.4452	31.6649	55.4142	126.926	129.677	97.3
gene_Ani009691	133.272	1.22873	0.359747	3.41554	0.000636565	0.00911834	65.164	76.9004	96.9749	148.962	236.699	174.933
gene_Ani002792	179.485	1.77122	0.518716	3.41461	0.000638724	0.00913642	73.1666	42.9737	127.651	218.595	405.435	209.092
gene_Ani027272	237.673	1.45503	0.426182	3.41411	0.000639913	0.00914636	101.747	78.0313	200.877	372.846	328.879	343.655
gene_Ani020051	128.947	1.69071	0.495354	3.41313	0.000642218	0.009161	58.3046	47.4973	77.1841	145.437	317.942	127.318
gene_Ani008537	41.1023	2.41619	0.707973	3.41283	0.00064292	0.009161	11.4323	4.52355	22.7594	47.5974	102.335	57.966
gene_Ani029434	23.2108	2.87035	0.840914	3.41337	0.000641655	0.009161	3.42968	2.26178	10.8849	40.5459	59.37	22.7724
gene_Ani016883	178.421	1.30305	0.381904	3.41198	0.000644926	0.00917543	125.755	121.005	62.341	216.833	270.29	274.303
gene_Ani025349	190.499	1.38815	0.40684	3.41202	0.000644823	0.00917543	75.453	159.455	81.1423	268.837	238.261	319.848
gene_Ani028209	66.9045	2.9066	0.852495	3.40952	0.000650779	0.00924447	16.0052	3.39266	27.7071	64.3446	232.012	57.966
gene_Ani010086	488.35	1.18505	0.347554	3.40969	0.000650374	0.00924447	298.382	270.282	326.548	542.963	970.231	521.694
gene_Ani030443	557.369	1.33292	0.390996	3.40902	0.000651958	0.00924478	172.627	344.921	432.429	759.796	875.707	758.733
gene_Ani016870	22.8936	2.986	0.875929	3.40895	0.000652138	0.00924478	9.14582	3.39266	2.96862	15.8658	65.6195	40.3692
gene_Ani025209	1074.73	-1.28794	0.37782	-3.40888	0.000652302	0.00924478	2040.66	1453.19	1080.58	511.231	501.52	861.209
gene_Ani010600	55.7612	1.25437	0.368177	3.40696	0.000656898	0.00928855	34.2968	33.9266	30.6757	73.159	82.8055	79.7032
gene_Ani006542	100.56	1.20291	0.353248	3.40529	0.000660939	0.00933141	51.4452	57.6753	73.2259	148.081	112.491	160.442
gene_Ani018894	2651.77	1.23686	0.363209	3.40536	0.000660774	0.00933141	1374.16	1697.46	1668.36	3157.29	5504.22	2509.1
novel82	506.895	1.49445	0.438987	3.40431	0.000663303	0.00935764	248.08	257.842	290.925	631.106	1198.34	415.078
gene_Ani003496	386.86	-1.35747	0.398807	-3.40383	0.000664482	0.00936712	555.609	667.224	446.282	251.209	123.427	277.409
gene_Ani002998	1800.91	1.47894	0.434744	3.40186	0.000669288	0.0094205	996.894	646.868	1209.22	2026.42	4136.37	1789.7
gene_Ani016476	81.1225	1.89681	0.557849	3.40022	0.000673322	0.00945568	24.0078	20.356	58.3828	96.9577	174.204	112.827
gene_Ani009343	20.9187	2.15735	0.634473	3.40022	0.000673304	0.00945568	9.14582	9.0471	4.9477	31.7316	40.6216	30.0181
novel3602	133.36	1.34286	0.395026	3.39942	0.000675294	0.00947616	56.0182	61.068	108.849	181.575	221.856	170.793
gene_Ani026409	114.996	-1.04277	0.306822	-3.39861	0.00067729	0.00949287	153.193	131.183	180.096	70.5147	80.462	74.5277
gene_Ani014653	28.4596	2.37934	0.700192	3.39812	0.000678504	0.00949957	9.14582	3.39266	14.8431	42.3088	64.8383	36.2287
gene_Ani024815	221.578	-1.54015	0.453377	-3.39706	0.000681151	0.00952941	421.851	275.937	290.925	84.6176	74.9937	181.144
gene_Ani006414	15.6961	-3.34957	0.986366	-3.39587	0.000684119	0.0095637	32.0104	36.1884	17.8117	0.881433	6.24947	1.03511
gene_Ani023599	143.979	1.02572	0.302139	3.39484	0.000686683	0.00958504	101.747	94.9946	88.069	225.647	196.077	157.336
gene_Ani031655	54.6408	1.30594	0.384664	3.39501	0.000686267	0.00958504	36.5833	28.2722	29.6862	79.329	83.5867	70.3873
gene_Ani020170	43.4431	3.16269	0.931862	3.39395	0.000688927	0.0096044	4.57291	5.65444	15.8326	29.0873	173.423	32.0883
gene_Ani017920	2507.78	-1.42144	0.418825	-3.39388	0.00068911	0.0096044	3020.41	5255.24	2680.66	1970.89	937.421	1182.09
novel4615	291.573	-1.43707	0.423721	-3.39155	0.00069499	0.00967659	324.677	649.13	303.789	198.323	123.427	150.09
gene_Ani003914	373.03	1.32026	0.389349	3.39095	0.000696507	0.00968558	181.773	140.23	317.642	542.082	603.074	453.377
gene_Ani017409	409.583	1.40932	0.415662	3.39054	0.000697554	0.00969286	220.643	168.502	283.008	459.227	897.581	428.534
gene_Ani017105	745.561	1.60115	0.472515	3.38858	0.00070256	0.00974126	479.012	275.937	354.255	1102.67	1713.92	547.572
gene_Ani011699	367.495	-1.73353	0.511567	-3.38866	0.000702344	0.00974126	457.291	757.695	479.927	250.327	70.3066	189.425
gene_Ani012076	303.437	1.27535	0.37637	3.38856	0.000702619	0.00974126	254.94	163.979	113.797	435.428	469.492	382.99
gene_Ani026916	126.368	1.02832	0.303499	3.38823	0.000703464	0.00974567	74.3098	96.1255	79.1632	189.508	171.079	148.02
novel2386	105.679	1.15479	0.340892	3.38754	0.000705223	0.0097554	49.1588	78.0313	69.2678	162.184	139.832	135.599
gene_Ani000591	42.2239	2.1471	0.633867	3.38731	0.000705825	0.00975644	13.7187	19.2251	13.8536	52.886	116.396	37.2638
gene_Ani004412	48.995	2.41117	0.711999	3.38648	0.000707948	0.00977846	16.0052	5.65444	24.7385	57.2932	137.488	52.7905
novel3046	5344.94	-1.37656	0.406537	-3.38606	0.000709039	0.00978622	9886.63	8116.38	5149.56	4123.35	1849.84	2943.84
gene_Ani012581	30.202	-1.8319	0.541143	-3.38524	0.000711151	0.00980805	49.1588	56.5444	35.6234	14.9844	9.37421	15.5266
gene_Ani013116	3775.58	-1.87155	0.552992	-3.3844	0.000713334	0.00983082	2497.95	9281.2	6012.44	2534.12	1344.42	983.352
gene_Ani026667	42.8078	3.95349	1.16834	3.38386	0.00071475	0.00984299	0	4.52355	10.8849	22.0358	35.1533	184.249
gene_Ani009895	2392.93	-2.17099	0.641707	-3.38315	0.000716598	0.00986109	2492.24	4552.96	4703.28	1526.64	210.92	871.56
gene_Ani022011	148.465	2.15374	0.636865	3.38179	0.000720156	0.00990267	40.013	19.2251	103.902	194.797	338.253	194.6
gene_Ani017689	813.331	-1.07707	0.318542	-3.38127	0.000721529	0.00990681	1282.7	1289.21	739.186	588.798	516.363	463.728
gene_Ani032292	1058.39	-1.51845	0.449669	-3.37682	0.000733285	0.0100497	1052.91	979.349	2674.73	549.133	518.706	575.519
gene_Ani007671	110.326	1.56246	0.462707	3.37677	0.000733418	0.0100497	36.5833	90.471	40.5711	156.014	182.016	156.301
gene_Ani021774	19.1904	2.88222	0.853556	3.37672	0.000733564	0.0100497	4.57291	1.13089	7.91632	22.0358	48.4334	31.0532
gene_Ani016908	989.438	-1.4147	0.419092	-3.37562	0.000736483	0.0100822	1192.39	2054.82	1069.69	625.818	324.191	669.714
gene_Ani029993	34.4897	-4.01452	1.18972	-3.37435	0.000739893	0.0101139	114.323	2.26178	78.1736	4.40717	1.56237	6.21064
gene_Ani032917	403.759	1.5156	0.449494	3.37179	0.000746801	0.0101932	155.479	133.445	338.423	477.737	755.405	562.063
gene_Ani027780	45.6527	-1.74108	0.516511	-3.37084	0.00074938	0.010215	84.5988	73.5077	52.4456	22.9173	12.4989	27.9479
gene_Ani023884	444.026	1.26415	0.375099	3.37017	0.000751209	0.0102307	329.25	238.617	215.72	685.755	798.37	396.446
gene_Ani008632	76.8269	-1.68118	0.498877	-3.36992	0.00075189	0.0102325	164.625	82.5548	103.902	41.4274	21.8732	46.5798
novel1488	604.854	-1.34259	0.398529	-3.36885	0.000754812	0.0102647	1034.62	980.48	587.787	490.077	245.292	290.865
gene_Ani015527	1460.81	1.29263	0.383785	3.36811	0.000756857	0.0102774	714.517	780.313	1045.94	1771.68	3068.49	1383.94
gene_Ani024241	311.284	1.94805	0.578817	3.36558	0.000763834	0.0103645	109.75	49.7591	224.626	399.289	708.534	375.744
gene_Ani029930	208.255	1.32755	0.394621	3.36412	0.00076787	0.0104116	90.315	88.2093	177.128	290.873	342.159	260.847
novel936	27.9825	-2.02915	0.603266	-3.3636	0.000769322	0.0104236	50.302	48.6282	35.6234	7.9329	7.81184	17.5968
gene_Ani024879	162.744	2.06373	0.613792	3.36225	0.000773094	0.0104594	69.7369	22.6178	95.9854	172.761	415.59	199.776
gene_Ani011786	2209.35	1.38501	0.411956	3.36204	0.000773685	0.0104597	856.277	1645.44	1168.65	4706.85	2689.62	2189.25
gene_Ani014637	88.8084	-2.1557	0.641359	-3.36114	0.000776221	0.0104864	204.638	183.204	47.4979	45.8345	28.9038	22.7724
gene_Ani008600	173.305	-1.05883	0.315047	-3.36085	0.000777028	0.0104896	209.211	247.664	245.406	137.504	85.1491	114.897
gene_Ani001227	615.214	1.31601	0.391759	3.35923	0.000781612	0.0105382	228.646	408.251	420.554	585.272	929.609	1118.95
gene_Ani012969	47.8057	-2.20072	0.655214	-3.35878	0.000782878	0.0105382	72.0233	46.3664	116.766	14.1029	8.59303	28.983
gene_Ani009223	244.215	-1.78663	0.532001	-3.35831	0.000784202	0.0105479	315.531	511.161	308.736	85.499	53.9017	190.46
gene_Ani025205	64.3089	2.02698	0.603729	3.35744	0.00078667	0.0105734	33.1536	10.178	32.6548	81.9733	152.331	75.5628
gene_Ani018623	1399.41	1.18854	0.354158	3.35596	0.000790893	0.0105993	505.307	1130.89	924.23	1932.98	2067.79	1835.24
gene_Ani019841	159.068	1.16941	0.348416	3.35637	0.000789731	0.0105993	96.0311	94.9946	102.912	195.678	296.069	168.722
novel4626	25.9524	-3.51286	1.04702	-3.3551	0.000793376	0.0106187	114.323	16.9633	11.8745	5.2886	3.12474	4.14043
gene_Ani002938	130.881	1.83269	0.546263	3.35497	0.000793738	0.0106187	45.7291	27.1413	98.954	176.287	266.384	170.793
gene_Ani003556	54.0389	-1.38705	0.413535	-3.35413	0.000796159	0.0106314	100.604	66.7224	67.2887	31.7316	28.9038	28.983
gene_Ani002638	86.1644	1.44018	0.429483	3.3533	0.00079855	0.0106556	46.8723	33.9266	58.3828	126.045	161.705	90.0543
gene_Ani030580	217.191	-1.04795	0.312663	-3.35169	0.000803206	0.01071	332.679	326.827	218.688	139.266	124.208	161.477
gene_Ani009875	666.49	-1.30827	0.390377	-3.3513	0.00080432	0.0107171	919.155	1103.75	825.276	470.685	210.139	469.939
gene_Ani009857	783.823	-1.37146	0.409281	-3.3509	0.000805484	0.0107249	931.731	1565.15	894.544	397.526	289.819	624.169
gene_Ani019953	102.827	-1.37239	0.409623	-3.35037	0.000807036	0.0107336	203.495	122.136	119.734	68.7518	59.37	43.4745
gene_Ani018127	118.608	2.00112	0.597299	3.35028	0.0008073	0.0107336	46.8723	26.0104	69.2678	123.401	328.097	118.002
gene_Ani030038	503.723	1.50698	0.449885	3.34971	0.000808969	0.0107481	228.646	212.607	345.349	803.867	1049.91	381.954
gene_Ani019045	3348.84	-1.64365	0.490757	-3.34922	0.000810387	0.0107515	3262.77	7543.02	4415.33	2094.29	778.841	1998.79
gene_Ani008076	72.1056	1.52126	0.454193	3.34937	0.000809964	0.0107515	34.2968	23.7486	53.4351	87.2619	117.959	115.932
gene_Ani008932	292.26	2.16133	0.64548	3.3484	0.000812785	0.0107724	96.0311	27.1413	196.918	389.594	619.479	424.394
novel2440	4153.39	-2.04737	0.611468	-3.34829	0.000813133	0.0107724	7650.48	8117.51	4297.57	2338.44	410.903	2105.41
gene_Ani001195	367.173	1.98205	0.592045	3.3478	0.000814547	0.0107834	196.635	38.4502	209.782	561.473	684.317	512.378
gene_Ani024267	162.203	-1.59707	0.477117	-3.34733	0.000815936	0.0107941	352.114	163.979	215.72	105.772	89.055	46.5798
gene_Ani003701	52.9779	2.19388	0.655511	3.34682	0.000817441	0.0108005	18.2916	6.78533	31.6653	56.4117	86.7114	118.002
gene_Ani027545	105.027	1.24434	0.371918	3.34575	0.000820614	0.0108327	59.4478	45.2355	82.1318	159.539	155.456	128.353
gene_Ani009754	21.943	2.32791	0.695876	3.3453	0.000821944	0.0108425	4.57291	12.4398	4.9477	45.8345	32.8097	31.0532
gene_Ani015022	90.6202	1.26851	0.379246	3.34482	0.000823355	0.0108534	45.7291	46.3664	67.2887	122.519	156.237	105.581
gene_Ani011308	385.098	1.53208	0.458909	3.33852	0.000842264	0.011071	149.763	161.717	282.019	361.388	870.239	485.465
gene_Ani012775	18.3488	-2.18525	0.654675	-3.33791	0.000844104	0.0110873	28.5807	24.8795	36.613	7.05147	4.6871	8.28085
gene_Ani012258	249.904	-2.15134	0.644771	-3.3366	0.000848113	0.0111014	563.611	405.989	254.312	179.812	33.5909	62.1064
gene_Ani028399	278.458	1.66618	0.499375	3.33653	0.000848298	0.0111014	122.325	59.9371	217.699	356.981	510.113	403.692
gene_Ani027377	76.0925	1.52356	0.456631	3.33651	0.000848367	0.0111014	42.2994	26.0104	49.477	107.535	148.425	82.8085
gene_Ani006856	605.308	2.4522	0.734989	3.33638	0.000848779	0.0111014	168.054	104.042	288.946	576.457	2207.63	286.725
gene_Ani000657	410.445	1.67649	0.502485	3.3364	0.000848712	0.0111014	145.19	110.827	330.506	702.502	764.779	408.867
gene_Ani020191	164.593	1.2109	0.362969	3.33611	0.000849606	0.0111044	96.0311	68.9842	132.598	197.441	258.572	233.934
gene_Ani007783	41.3251	2.70507	0.811027	3.33537	0.000851863	0.011126	20.5781	4.52355	7.91632	28.2059	65.6195	121.108
gene_Ani028978	204.869	1.27356	0.382031	3.33365	0.000857147	0.0111871	141.76	81.4239	136.556	260.023	379.655	229.794
gene_Ani003473	128.062	6.76157	2.02841	3.33343	0.000857811	0.0111879	0	0	6.92678	34.3759	610.105	116.967
gene_Ani023574	140.605	1.5599	0.468003	3.3331	0.000858832	0.0111933	112.036	54.2826	47.4979	170.117	184.359	275.338
novel1728	20.6164	-2.81428	0.844481	-3.33255	0.000860533	0.0111978	57.1614	12.4398	38.5921	6.17003	3.12474	6.21064
gene_Ani010101	253.511	-1.07371	0.322204	-3.3324	0.000861012	0.0111978	272.088	300.816	458.157	152.488	178.11	159.406
novel1031	56.5542	-1.3088	0.392773	-3.33221	0.000861604	0.0111978	83.4556	85.9475	72.2364	38.7831	25.7791	33.1234
gene_Ani009827	20.6964	-2.95349	0.886253	-3.33256	0.000860498	0.0111978	50.302	31.6649	27.7071	4.40717	0.781184	9.31596
gene_Ani004758	364.123	-1.46386	0.439339	-3.33196	0.000862373	0.0111999	570.471	514.554	518.519	320.842	128.895	131.459
gene_Ani002411	1501.31	-1.1801	0.354248	-3.33128	0.00086449	0.0112093	2184.71	2786.51	1278.49	968.695	793.683	995.773
novel276	222.747	-1.08401	0.325387	-3.33146	0.00086392	0.0112093	382.981	307.602	217.699	155.132	134.364	138.704
gene_Ani006625	306.878	-1.07926	0.323992	-3.33114	0.000864911	0.0112093	570.471	337.005	342.381	194.797	193.734	202.881
gene_Ani008329	1821.92	1.54493	0.463902	3.33028	0.000867579	0.011236	619.629	554.135	1615.92	2903.44	2873.2	2365.22
gene_Ani014961	242.089	-1.4068	0.422496	-3.32973	0.00086931	0.0112505	453.861	356.23	244.416	167.472	80.462	150.09
gene_Ani030486	81.9198	1.25942	0.37842	3.32811	0.000874364	0.0113001	50.302	33.9266	60.3619	105.772	121.084	120.072
gene_Ani022075	16.8093	-3.6001	1.08206	-3.32709	0.000877589	0.0113259	40.013	19.2251	33.6444	1.76287	0	6.21064
gene_Ani031174	4035.21	-1.02415	0.307919	-3.32603	0.000880919	0.011353	4779.83	5962.04	5488.98	3624.45	2324.02	2031.91
gene_Ani025863	873.185	-1.19797	0.36018	-3.32604	0.000880888	0.011353	1796.01	841.381	1011.31	553.54	491.365	545.501
gene_Ani019104	13.472	3.25803	0.979629	3.32578	0.000881726	0.0113555	2.28646	3.39266	1.97908	11.4586	20.3108	41.4043
gene_Ani013302	50.2403	-1.64618	0.495109	-3.32488	0.000884567	0.0113616	57.1614	84.8166	86.09	26.443	14.8425	32.0883
gene_Ani017650	4042.18	1.28515	0.386529	3.32485	0.000884659	0.0113616	2025.8	1450.93	3579.17	5719.62	6380.71	5096.87
gene_Ani000365	166.799	1.39203	0.418851	3.32346	0.000889069	0.0113787	85.7421	114.22	76.1946	145.437	259.353	319.848
gene_Ani029601	47.552	2.20456	0.66329	3.32367	0.000888413	0.0113787	14.862	10.178	25.728	63.4632	129.677	41.4043
gene_Ani009804	179.71	-1.066	0.320684	-3.32414	0.000886908	0.0113787	316.674	218.261	194.939	109.298	121.084	118.002
gene_Ani032982	601.285	1.11358	0.335094	3.32318	0.000889987	0.0113789	302.955	445.57	391.858	1089.45	773.372	604.502
gene_Ani008510	93.5817	1.37212	0.413078	3.3217	0.000894724	0.0114195	54.8749	36.1884	65.3096	109.298	172.642	123.178
gene_Ani031785	95.7456	-1.61898	0.487495	-3.32103	0.00089686	0.0114388	112.036	105.173	215.72	37.0202	38.278	66.2468
gene_Ani024234	33.0879	2.58433	0.778384	3.32012	0.000899783	0.0114682	8.00259	3.39266	16.8222	43.1902	92.9609	34.1585
gene_Ani025658	44.9164	-1.80299	0.543137	-3.3196	0.000901476	0.0114819	62.8775	84.8166	61.3515	15.8658	12.4989	32.0883
gene_Ani029876	186.225	1.84386	0.555747	3.3178	0.000907291	0.0115242	96.0311	29.4031	117.755	358.743	197.64	317.778
gene_Ani029006	248.821	-2.1487	0.647624	-3.31782	0.000907225	0.0115242	557.895	405.989	254.312	179.812	32.8097	62.1064
gene_Ani031932	75.5656	1.1379	0.343041	3.31709	0.000909607	0.0115377	51.4452	49.7591	40.5711	92.5505	106.241	112.827
gene_Ani015851	50.9469	1.76246	0.531319	3.31713	0.000909462	0.0115377	26.2942	13.5707	29.6862	71.3961	107.803	56.9309
gene_Ani020430	54.9517	-1.37439	0.414487	-3.31589	0.000913529	0.0115795	86.8853	87.0784	64.3201	29.0873	37.4968	24.8426
novel1557	302.267	-2.21254	0.667421	-3.31506	0.000916248	0.011606	594.478	675.14	221.657	66.1075	46.0899	210.127
novel2452	29.4165	-1.81409	0.547542	-3.31315	0.000922525	0.0116615	41.1562	47.4973	48.4874	14.9844	7.81184	16.5617
gene_Ani030252	316.979	1.19203	0.359867	3.31243	0.0009249	0.0116763	182.916	134.576	261.238	369.321	536.673	417.148
gene_Ani025464	233.103	1.85474	0.560106	3.3114	0.000928296	0.0117105	138.331	33.9266	130.619	405.459	436.682	253.601
novel3845	55.9544	-3.00437	0.907672	-3.30997	0.000933061	0.0117626	22.8646	219.392	56.4038	19.3915	12.4989	5.17553
gene_Ani030295	174.243	1.47655	0.446223	3.30899	0.000936322	0.0117796	51.4452	94.9946	129.63	334.063	217.95	217.372
gene_Ani019650	20.8481	2.42909	0.73473	3.3061	0.000946034	0.0118936	11.4323	2.26178	5.93724	31.7316	37.4968	36.2287
gene_Ani026972	31.5438	-2.01405	0.609346	-3.30527	0.000948856	0.0119074	53.7317	71.2459	26.7176	10.5772	12.4989	14.4915
gene_Ani016418	52.5663	2.34483	0.709389	3.30541	0.000948363	0.0119074	17.1484	7.91622	26.7176	74.0404	149.206	40.3692
gene_Ani003053	3932.03	1.11228	0.336523	3.30521	0.00094906	0.0119074	2411.07	2041.25	3009.19	5850.07	6729.12	3551.45
gene_Ani018651	76.7654	2.42624	0.734506	3.30323	0.000955792	0.0119594	10.289	10.178	51.4561	88.1433	180.454	120.072
novel4192	150.221	-1.56568	0.474235	-3.30149	0.000961718	0.0120091	228.646	239.748	204.835	88.1433	34.3721	105.581
gene_Ani021905	116.061	1.86029	0.563524	3.30118	0.000962784	0.0120143	37.7265	37.3193	75.205	121.638	305.443	119.037
gene_Ani031829	89.2549	-3.53823	1.07195	-3.30075	0.000964252	0.0120245	137.187	277.068	79.1632	1.76287	38.278	2.07021
gene_Ani020879	622.625	-1.11199	0.336946	-3.30021	0.000966117	0.0120396	844.845	1035.89	672.887	408.985	277.32	495.816
novel179	384.266	1.90303	0.576817	3.2992	0.000969616	0.0120751	202.351	63.3297	220.667	773.017	749.156	297.076
gene_Ani018278	321.918	-1.02423	0.310512	-3.29851	0.000971991	0.0120884	449.288	471.58	374.046	277.652	169.517	189.425
gene_Ani008262	2672.3	1.08191	0.328096	3.29755	0.000975325	0.0121217	1675.97	2233.5	1234.95	2982.77	3409.09	4497.54
gene_Ani020450	76.1003	1.17127	0.355387	3.29576	0.000981546	0.0121908	52.5885	45.2355	42.5502	92.5505	98.4292	125.248
gene_Ani032034	29.5911	-4.17975	1.26915	-3.29334	0.000990049	0.0122799	29.7239	135.707	2.96862	2.6443	5.46829	1.03511
gene_Ani020631	295.17	1.20887	0.367121	3.29283	0.000991857	0.0122941	149.763	173.026	211.762	261.786	478.866	495.816
gene_Ani011783	112.846	-1.13061	0.343392	-3.29248	0.000993086	0.0123011	197.778	132.314	134.577	72.2775	62.4947	77.633
gene_Ani026024	104.758	-1.12906	0.343019	-3.29154	0.000996407	0.0123181	131.471	154.932	144.473	68.7518	49.2146	79.7032
gene_Ani032137	301.347	1.30761	0.397265	3.29153	0.000996456	0.0123181	174.914	100.649	244.416	475.093	447.619	365.393
novel1700	1909.85	-1.58873	0.482641	-3.29173	0.000995723	0.0123181	3151.88	3603.01	1844.5	901.706	472.616	1485.38
gene_Ani006499	155.481	1.38004	0.419496	3.28977	0.00100269	0.0123703	108.607	105.173	45.5188	218.595	217.95	237.039
gene_Ani003845	155.456	2.00026	0.608211	3.28877	0.00100628	0.0124063	60.5911	23.7486	101.923	133.978	328.879	283.619
gene_Ani032039	162.611	1.28754	0.391612	3.28779	0.00100977	0.012441	88.0285	123.267	72.2364	215.951	171.861	304.321
gene_Ani021251	28.2177	-2.12528	0.646488	-3.28743	0.00101108	0.0124489	59.4478	31.6649	46.5084	15.8658	5.46829	10.3511
gene_Ani007000	311.548	-1.64359	0.500022	-3.28703	0.00101249	0.012458	789.97	226.178	399.774	138.385	132.801	182.179
gene_Ani013083	315.52	-1.5823	0.48152	-3.28604	0.00101606	0.0124852	481.299	412.774	524.456	156.895	70.3066	247.391
gene_Ani002959	39.0628	-1.87539	0.570887	-3.28505	0.00101965	0.012521	80.0259	47.4973	56.4038	21.1544	8.59303	20.7021
gene_Ani032886	3013.07	1.07621	0.327677	3.28438	0.00102208	0.0125426	1397.02	2181.48	2237.35	3787.52	5268.31	3206.76
novel2798	42.5605	1.59118	0.484496	3.28418	0.00102278	0.0125428	26.2942	13.5707	23.749	54.6489	74.9937	62.1064
gene_Ani031815	136.524	-1.13425	0.345402	-3.28387	0.00102393	0.0125486	244.651	178.68	139.525	85.499	82.8055	87.9841
gene_Ani012681	19.4567	3.16904	0.965567	3.28205	0.00103054	0.0126177	3.42968	2.26178	5.93724	27.3244	66.4007	11.3862
gene_Ani000719	106.95	2.92644	0.891838	3.28136	0.00103309	0.0126274	10.289	5.65444	58.3828	264.43	236.699	66.2468
gene_Ani000820	113.506	1.49728	0.456296	3.28137	0.00103305	0.0126274	57.1614	40.712	80.1527	126.045	238.261	138.704
gene_Ani031068	72.7578	-1.33762	0.407833	-3.27982	0.00103875	0.0126713	129.185	89.3402	94.0063	46.716	29.685	47.6149
gene_Ani021576	194.903	1.12538	0.343316	3.27797	0.00104555	0.0127292	117.752	87.0784	162.285	243.276	260.916	298.111
gene_Ani007236	135.644	-1.95502	0.59638	-3.27814	0.00104493	0.0127292	146.333	280.46	219.678	52.886	20.3108	94.1947
gene_Ani018396	106.632	1.2442	0.379675	3.27702	0.00104909	0.0127517	46.8723	57.6753	85.1004	133.096	174.204	142.845
gene_Ani010589	62.0427	-1.54163	0.470465	-3.27683	0.00104979	0.0127517	137.187	74.6386	65.3096	29.9687	32.0285	33.1234
gene_Ani030793	522.609	-1.20418	0.367547	-3.27626	0.00105191	0.0127645	498.447	1052.86	635.285	362.269	274.196	312.602
gene_Ani033216	13.4718	3.02351	0.923666	3.27338	0.00106271	0.0128702	5.71614	2.26178	0.98954	17.6287	24.2167	30.0181
gene_Ani003442	323.818	1.98164	0.60536	3.27349	0.00106227	0.0128702	64.0207	91.6019	236.5	659.312	247.635	643.836
gene_Ani026721	504.593	2.19867	0.671934	3.27216	0.0010673	0.012917	107.463	90.471	343.37	697.214	1435.04	354.007
gene_Ani013118	487.7	-1.11707	0.341405	-3.27198	0.00106797	0.012917	740.812	825.548	436.387	279.414	282.789	361.252
gene_Ani018295	326.416	1.7986	0.549788	3.27144	0.00107002	0.0129256	121.182	122.136	193.95	317.316	929.609	274.303
gene_Ani008908	1443.94	-1.03351	0.315922	-3.27142	0.00107008	0.0129256	1483.91	2420.1	1915.75	908.758	749.937	1185.2
gene_Ani024674	516.585	-1.12616	0.344384	-3.27006	0.00107523	0.0129793	708.801	795.014	621.431	394.882	204.67	374.709
gene_Ani033345	94.8462	1.71101	0.523822	3.26639	0.00108928	0.0131403	33.1536	30.534	69.2678	119.875	211.701	104.546
gene_Ani019879	146.562	-2.24367	0.687141	-3.26522	0.00109379	0.0131775	238.935	220.523	266.186	62.5818	9.37421	81.7734
gene_Ani016161	681.081	-1.23553	0.378381	-3.26532	0.00109339	0.0131775	1151.23	659.308	1057.82	567.643	320.285	330.199
gene_Ani014983	37.3583	4.25033	1.30228	3.26377	0.00109939	0.0132364	0	1.13089	9.8954	18.5101	168.736	25.8777
gene_Ani000633	819.454	1.31586	0.403409	3.26186	0.00110685	0.0133088	414.992	278.198	715.437	1209.33	1299.89	998.878
gene_Ani033539	2663.8	1.17019	0.358871	3.26075	0.00111118	0.0133522	968.314	1782.28	2166.1	3869.49	3208.32	3988.27
gene_Ani009557	107.126	-1.41796	0.434929	-3.26022	0.00111325	0.0133601	163.482	199.036	104.891	55.5303	42.1839	77.633
gene_Ani008896	1026.74	1.81482	0.556655	3.26021	0.00111328	0.0133601	347.541	441.046	574.923	862.923	3055.21	878.806
gene_Ani022147	284.085	-1.27505	0.391163	-3.25965	0.00111551	0.0133782	585.333	313.256	307.747	207.137	152.331	138.704
gene_Ani009057	182.65	-1.05888	0.324878	-3.25932	0.0011168	0.0133849	283.52	249.926	206.814	139.266	89.055	127.318
gene_Ani001662	58.8302	2.23385	0.685485	3.25879	0.0011189	0.0134014	17.1484	7.91622	36.613	65.2261	151.55	74.5277
gene_Ani032219	275.758	1.23957	0.380561	3.25723	0.00112506	0.0134153	148.62	126.659	216.709	526.216	335.128	301.216
gene_Ani022273	105.306	1.30559	0.400787	3.25757	0.0011237	0.0134153	48.0156	48.6282	85.1004	141.029	179.672	129.388
gene_Ani013214	138.577	-1.17377	0.360282	-3.25791	0.00112235	0.0134153	187.489	209.214	179.107	107.535	57.0264	91.0894
gene_Ani012418	73.1833	2.25348	0.691805	3.25739	0.00112443	0.0134153	20.5781	6.78533	48.4874	104.009	157.799	101.44
gene_Ani018916	226.116	1.76146	0.540712	3.25766	0.00112335	0.0134153	46.8723	83.6857	178.117	275.007	465.586	307.427
gene_Ani033411	119.912	1.86313	0.571873	3.25795	0.00112219	0.0134153	82.3124	45.2355	27.7071	123.401	143.738	297.076
gene_Ani026386	30.6191	2.8518	0.875685	3.25666	0.00112732	0.013424	6.85937	14.7015	0.98954	67.8704	63.2759	30.0181
gene_Ani020642	179.686	1.06657	0.327704	3.25468	0.00113522	0.0135037	126.898	84.8166	136.556	209.781	278.883	241.18
gene_Ani013114	805.795	1.13218	0.34787	3.25461	0.00113547	0.0135037	376.122	603.894	534.351	854.99	965.544	1499.87
gene_Ani010443	22.1563	-2.31196	0.710478	-3.25409	0.00113758	0.01352	38.8697	52.0208	19.7908	10.5772	5.46829	6.21064
gene_Ani014185	1356.49	-1.72502	0.530297	-3.25293	0.00114222	0.0135665	952.309	2667.76	2628.22	717.487	314.036	859.139
gene_Ani016074	177.279	-1.21392	0.373217	-3.25258	0.00114364	0.0135675	290.38	299.685	153.379	112.823	103.897	103.511
gene_Ani007358	133.963	1.67586	0.5154	3.25158	0.00114766	0.0135844	54.8749	39.5811	96.9749	156.014	309.349	146.985
gene_Ani021614	116.896	1.74448	0.53655	3.25129	0.00114884	0.0135844	45.7291	27.1413	88.069	135.741	245.292	159.406
gene_Ani021101	467.737	2.05107	0.630852	3.25128	0.00114888	0.0135844	166.911	66.7224	311.705	411.629	1245.99	603.467
gene_Ani030137	913.509	1.09649	0.337286	3.25092	0.00115031	0.0135927	748.814	485.151	512.582	879.671	1334.26	1520.57
gene_Ani029844	447.561	-1.12626	0.346521	-3.25021	0.00115321	0.0136008	653.926	752.041	435.397	282.94	213.263	347.796
gene_Ani012804	113.186	1.31259	0.4039	3.24979	0.00115489	0.0136119	53.7317	50.89	90.0481	128.689	198.421	157.336
gene_Ani025352	165.769	1.02789	0.316324	3.24947	0.00115621	0.0136188	102.89	126.659	97.9644	178.931	268.727	219.443
gene_Ani022943	234.58	-1.07557	0.331058	-3.24889	0.00115855	0.0136377	262.942	353.968	337.433	193.915	113.272	145.95
gene_Ani010113	147.645	1.22091	0.375973	3.24734	0.00116488	0.0136948	82.3124	66.7224	116.766	184.22	260.916	174.933
novel3858	3987.28	-1.11699	0.344023	-3.24683	0.00116697	0.0137106	4928.45	6802.29	4642.92	2609.92	1670.17	3269.9
gene_Ani024272	135.389	-1.12144	0.345489	-3.24595	0.0011706	0.0137445	189.776	167.371	199.887	89.0248	106.241	60.0362
gene_Ani003637	418.146	1.06768	0.329103	3.2442	0.0011778	0.013794	241.221	263.497	305.768	509.469	765.56	423.359
gene_Ani020295	147.018	-1.12933	0.348106	-3.2442	0.0011778	0.013794	258.369	195.644	151.4	104.891	79.6808	92.1245
gene_Ani014103	271.12	1.78579	0.550654	3.24302	0.00118268	0.0138424	114.323	193.382	58.3828	360.506	641.352	258.777
gene_Ani033386	15.6813	2.95801	0.912825	3.2405	0.0011932	0.013939	4.57291	1.13089	4.9477	41.4274	14.0613	27.9479
novel243	429.75	-2.24213	0.693223	-3.23435	0.00121921	0.0142063	1477.05	274.806	377.015	184.22	192.952	72.4575
gene_Ani030831	198.669	1.40747	0.435185	3.23418	0.00121992	0.0142063	161.195	105.173	60.3619	242.394	335.128	287.76
gene_Ani005861	98.5978	1.42566	0.440912	3.23343	0.00122314	0.0142348	50.302	31.6649	78.1736	163.065	129.677	138.704
gene_Ani008342	182.918	1.83251	0.566814	3.23299	0.001225	0.0142385	58.3046	47.4973	134.577	213.307	455.43	188.389
gene_Ani012779	515.195	1.11833	0.346058	3.23162	0.00123093	0.0142984	290.38	223.916	460.136	686.637	765.56	664.539
gene_Ani017646	106.051	-1.07895	0.333988	-3.2305	0.00123575	0.0143364	136.044	133.445	162.285	84.6176	57.8076	62.1064
gene_Ani025418	337.142	1.15966	0.359126	3.22912	0.00124171	0.0143965	144.047	282.722	198.897	457.464	557.765	381.954
gene_Ani002920	389.251	1.03091	0.319305	3.2286	0.00124398	0.0144138	280.091	236.356	251.343	529.741	669.475	368.498
gene_Ani026654	168.611	-1.49521	0.463142	-3.2284	0.00124483	0.0144146	369.263	199.036	178.117	83.7362	59.37	122.143
gene_Ani002669	424.361	-1.2315	0.38157	-3.22745	0.00124898	0.0144536	601.338	627.643	556.121	285.584	142.176	333.304
novel2336	482.278	-1.04785	0.324761	-3.22651	0.0012531	0.0144719	819.694	685.318	445.293	334.063	271.852	337.445
gene_Ani023274	90.8019	1.23991	0.384307	3.22636	0.00125377	0.0144719	44.5859	53.1517	64.3201	128.689	157.799	96.2649
gene_Ani002560	289.88	1.1773	0.364919	3.2262	0.00125447	0.0144719	168.054	125.529	239.469	341.115	503.864	361.252
gene_Ani015472	999.145	-1.18309	0.366657	-3.22668	0.00125233	0.0144719	1584.51	1564.02	1013.29	819.733	407.778	605.538
gene_Ani017366	1378.36	-1.30638	0.404841	-3.22689	0.00125142	0.0144719	2053.24	2207.49	1627.79	923.742	412.465	1045.46
gene_Ani021752	431.817	-1.36185	0.422273	-3.22504	0.00125955	0.0145066	769.392	498.722	596.692	316.435	128.114	281.549
gene_Ani003313	100.437	1.93302	0.599572	3.224	0.00126413	0.014547	27.4375	36.1884	61.3515	128.689	270.29	78.6681
gene_Ani006534	10.6927	3.44684	1.06924	3.22362	0.00126579	0.014557	2.28646	1.13089	1.97908	11.4586	32.8097	14.4915
gene_Ani002529	31.3271	-2.00674	0.622575	-3.22329	0.00126729	0.0145651	35.4401	73.5077	41.5607	18.5101	8.59303	10.3511
gene_Ani028471	668.834	-1.11102	0.344709	-3.22307	0.00126824	0.014567	1052.91	937.506	752.05	376.372	306.224	587.941
gene_Ani014266	48.5832	-1.33193	0.413346	-3.22233	0.00127155	0.0145869	59.4478	84.8166	64.3201	29.9687	24.9979	27.9479
gene_Ani021538	5573.78	1.94701	0.604266	3.22211	0.00127249	0.0145886	1695.41	698.889	4492.51	8249.34	8605.52	9701.02
gene_Ani013288	169.571	-1.25862	0.390748	-3.22106	0.00127719	0.0146335	344.112	187.727	186.033	108.416	109.366	81.7734
gene_Ani016862	90.4378	-1.31742	0.409097	-3.22031	0.0012805	0.0146623	179.487	109.696	97.9644	53.7674	43.7463	57.966
gene_Ani022153	10.8738	-2.81795	0.875111	-3.2201	0.00128144	0.014664	20.5781	14.7015	21.7699	3.52573	1.56237	3.10532
gene_Ani021022	298.884	1.65927	0.515458	3.21902	0.00128631	0.0146861	105.177	94.9946	230.563	371.965	292.944	697.662
gene_Ani020902	53.99	1.67167	0.519294	3.21913	0.0012858	0.0146861	16.0052	21.4869	39.5816	62.5818	89.055	95.2298
gene_Ani012491	310.316	1.84167	0.572131	3.21896	0.00128655	0.0146861	121.182	53.1517	231.552	359.625	699.941	396.446
gene_Ani019177	1541.7	1.01298	0.314977	3.21606	0.00129962	0.0148148	875.712	969.171	1220.1	1984.11	2685.71	1515.4
gene_Ani023837	10.3668	4.76432	1.48148	3.21593	0.00130023	0.0148148	2.28646	0	0	12.3401	35.1533	12.4213
gene_Ani006039	167.198	1.22327	0.380533	3.21462	0.00130615	0.0148731	112.036	118.743	70.2573	170.117	248.417	283.619
gene_Ani016352	66.4426	-1.72686	0.537818	-3.21086	0.00132336	0.015032	51.4452	97.2564	157.337	35.2573	27.3414	30.0181
gene_Ani003908	446.683	1.14109	0.355473	3.21006	0.00132709	0.0150651	334.966	331.35	170.201	530.623	654.632	658.328
novel4239	119.51	-1.90665	0.594121	-3.20919	0.00133108	0.0151011	177.2	229.57	159.316	95.1948	22.6543	33.1234
gene_Ani026163	524.818	-1.17116	0.365006	-3.20862	0.00133375	0.0151036	668.788	740.732	770.851	461.871	205.451	301.216
gene_Ani026043	42.5259	2.12491	0.662181	3.20895	0.00133222	0.0151036	5.71614	26.0104	15.8326	44.0717	79.6808	83.8437
gene_Ani032077	59.3352	1.76465	0.550087	3.20795	0.00133684	0.0151293	17.1484	16.9633	46.5084	99.602	96.0856	79.7032
gene_Ani023248	280.552	2.43149	0.758281	3.20658	0.00134324	0.0151924	48.0156	41.8429	173.169	279.414	945.233	195.635
gene_Ani018054	252.228	1.39945	0.436476	3.20626	0.00134473	0.0151999	117.752	79.1622	218.688	374.609	396.06	327.094
gene_Ani012293	641.534	1.75604	0.547738	3.20598	0.00134603	0.0152054	140.617	214.869	523.467	848.82	1412.38	709.048
gene_Ani006004	30.5813	2.46197	0.768097	3.20528	0.00134931	0.0152332	6.85937	2.26178	18.8013	56.4117	48.4334	50.7202
gene_Ani018126	40.3105	-1.80298	0.562558	-3.20496	0.00135083	0.0152409	43.4427	80.2931	64.3201	27.3244	14.0613	12.4213
gene_Ani019648	204.31	2.28134	0.711916	3.2045	0.00135296	0.0152464	66.3072	16.9633	125.672	213.307	559.328	244.285
gene_Ani022710	265.426	1.15184	0.359537	3.20368	0.00135683	0.0152807	162.338	130.052	201.866	297.924	496.052	304.321
gene_Ani007786	67.581	1.92248	0.600398	3.202	0.00136477	0.0153513	26.2942	13.5707	44.5293	59.9375	132.801	128.353
gene_Ani010985	1298.32	-1.44401	0.45104	-3.20151	0.00136709	0.0153681	2725.45	866.26	2104.75	733.353	786.652	573.449
gene_Ani009404	32.0525	1.96387	0.614145	3.19773	0.00138516	0.0155429	6.85937	12.4398	19.7908	51.1231	64.8383	37.2638
gene_Ani012461	56.8494	2.05478	0.642674	3.19723	0.00138755	0.0155602	19.4349	7.91622	38.5921	85.499	120.302	69.3522
gene_Ani027474	100.602	-1.69282	0.529497	-3.19704	0.00138845	0.015561	153.193	150.408	157.337	81.9733	23.4355	37.2638
gene_Ani020322	119.154	1.94018	0.607122	3.1957	0.00139493	0.0155957	32.0104	38.4502	77.1841	111.061	332.003	124.213
gene_Ani015987	137.467	2.41179	0.754677	3.19579	0.0013945	0.0155957	29.7239	12.4398	88.069	150.725	399.966	143.88
gene_Ani006806	128.595	-1.71793	0.537568	-3.19575	0.00139466	0.0155957	283.52	135.707	172.18	79.329	27.3414	73.4926
gene_Ani006105	18.0247	-2.77909	0.869699	-3.19547	0.00139605	0.0155988	36.5833	33.9266	23.749	7.9329	0.781184	5.17553
gene_Ani024977	70.588	1.69456	0.530656	3.19334	0.00140637	0.0156668	35.4401	15.8324	48.4874	80.2104	132.801	110.756
gene_Ani008481	95.2072	1.57537	0.493461	3.19248	0.00141055	0.0157038	40.013	26.0104	77.1841	139.266	162.486	126.283
gene_Ani018978	84.6762	2.32774	0.729504	3.19085	0.00141852	0.0157831	12.5755	52.0208	19.7908	94.3134	72.6501	256.707
gene_Ani014376	405.004	-1.31717	0.412834	-3.19055	0.00142005	0.0157905	555.609	749.779	428.471	305.857	136.707	253.601
gene_Ani005889	228.505	1.29402	0.405978	3.18742	0.00143549	0.0159335	138.331	73.5077	185.044	336.708	344.502	292.935
gene_Ani030543	46.7397	1.54133	0.483607	3.18716	0.00143678	0.0159354	21.7213	19.2251	30.6757	87.2619	71.8689	49.6851
gene_Ani007367	155.188	1.20749	0.378897	3.18686	0.00143825	0.0159354	83.4556	87.0784	110.828	162.184	299.194	188.389
gene_Ani012019	47.2062	1.44287	0.452811	3.18648	0.00144015	0.0159413	30.8671	23.7486	21.7699	63.4632	87.4926	55.8958
gene_Ani031865	231.368	1.2682	0.398002	3.18641	0.0014405	0.0159413	85.7421	154.932	166.243	380.779	232.012	368.498
gene_Ani030830	50.7633	2.09559	0.657736	3.18606	0.00144225	0.0159511	14.862	9.0471	33.6444	77.5661	118.74	50.7202
gene_Ani010042	100.948	1.22156	0.38351	3.1852	0.00144653	0.0159871	77.7395	49.7591	54.4247	107.535	167.173	149.055
gene_Ani008556	1911.93	-1.16991	0.367428	-3.18405	0.00145232	0.0160241	2718.6	3239.99	1983.04	1525.76	747.593	1256.62
gene_Ani006407	103.443	3.40219	1.06864	3.18366	0.00145428	0.0160361	22.8646	0	30.6757	323.486	186.703	56.9309
gene_Ani025277	934.381	-1.13423	0.356306	-3.18331	0.00145603	0.0160383	1244.97	1591.16	1015.27	764.203	388.249	602.432
gene_Ani000342	133.458	1.52811	0.480044	3.18327	0.00145621	0.0160383	64.0207	58.8062	83.1213	290.873	103.116	200.811
gene_Ani029008	224.136	3.40254	1.06898	3.18299	0.00145762	0.0160442	89.1718	19.2251	7.91632	28.2059	431.214	769.084
gene_Ani023439	630.45	1.9654	0.617612	3.18225	0.00146134	0.016047	177.2	126.659	467.063	814.444	1675.64	521.694
gene_Ani002663	34.136	2.22242	0.698356	3.18236	0.00146081	0.016047	13.7187	4.52355	17.8117	41.4274	85.9303	41.4043
gene_Ani004992	380.697	1.54242	0.484669	3.18242	0.00146052	0.016047	106.32	151.539	325.559	500.654	734.313	465.798
gene_Ani011326	356.691	-1.24427	0.391074	-3.18168	0.00146425	0.0160598	635.635	281.591	587.787	200.967	240.605	193.565
gene_Ani025773	20.8006	1.91613	0.602315	3.18128	0.00146627	0.0160724	8.00259	11.3089	6.92678	32.613	35.9345	30.0181
gene_Ani006643	779.026	1.44124	0.45313	3.18064	0.00146948	0.0160981	577.33	500.983	180.096	1163.49	1102.25	1150
gene_Ani018192	9.4573	3.61422	1.13644	3.18031	0.00147117	0.0161071	1.14323	1.13089	1.97908	24.6801	19.5296	8.28085
gene_Ani020773	51.3299	1.57734	0.496024	3.17997	0.00147292	0.0161166	29.7239	15.8324	31.6653	57.2932	96.8668	76.5979
gene_Ani023663	483.554	1.29626	0.407659	3.17977	0.00147392	0.0161181	252.653	180.942	405.711	682.229	872.583	507.202
gene_Ani011785	90421.8	-1.05241	0.331134	-3.1782	0.00148193	0.0161961	141891	114354	109795	80829.2	40467.7	55194
gene_Ani022354	307.299	1.62587	0.511615	3.17792	0.00148338	0.0162023	125.755	150.408	175.149	453.938	742.906	195.635
gene_Ani016040	33.0686	1.72169	0.541856	3.1774	0.00148604	0.0162218	17.1484	10.178	18.8013	43.1902	65.6195	43.4745
novel130	43.6784	-2.0931	0.659088	-3.17575	0.00149448	0.0162755	118.896	53.1517	40.5711	14.1029	24.9979	10.3511
novel6416	375.273	-1.33106	0.41924	-3.17493	0.00149873	0.0163122	562.468	716.983	331.496	235.343	141.394	263.952
gene_Ani006293	1427.88	1.40116	0.441346	3.17474	0.00149971	0.0163132	505.307	840.25	1007.35	1913.59	3070.05	1230.74
gene_Ani013293	108.644	-1.29331	0.40742	-3.1744	0.00150146	0.0163227	187.489	150.408	124.682	66.1075	41.4028	81.7734
gene_Ani007614	21879.4	-1.05058	0.330988	-3.17408	0.00150312	0.0163311	30908.3	32860.2	24765.2	16269.5	9094.55	17378.4
gene_Ani009050	173.966	1.44383	0.455075	3.17273	0.00151013	0.0163784	104.034	114.22	62.341	235.343	159.362	368.498
gene_Ani021456	97.402	2.31528	0.729722	3.17283	0.00150963	0.0163784	16.0052	10.178	71.2469	141.029	203.108	142.845
gene_Ani027141	229.413	-1.49625	0.471806	-3.17132	0.00151746	0.0164385	296.096	357.361	363.161	181.575	123.427	54.8607
gene_Ani003327	116.828	1.69769	0.535473	3.17045	0.00152201	0.0164685	70.8801	26.0104	68.2782	139.266	264.04	132.494
gene_Ani016137	224.309	1.4651	0.462181	3.16997	0.00152455	0.0164864	90.315	71.2459	195.929	310.265	391.373	286.725
gene_Ani021699	163.844	2.10908	0.66556	3.16887	0.0015303	0.0165389	66.3072	13.5707	104.891	209.781	342.159	246.355
gene_Ani007240	111.973	-2.18707	0.690245	-3.16854	0.00153205	0.0165481	118.896	237.486	193.95	22.0358	15.6237	83.8437
gene_Ani022913	82.9782	1.88076	0.593639	3.16819	0.00153392	0.0165576	22.8646	24.8795	58.3828	90.7876	207.795	93.1596
novel284	8.14469	-4.14817	1.30938	-3.16804	0.00153472	0.0165576	9.14582	12.4398	24.7385	1.76287	0.781184	0
gene_Ani028174	181.804	-1.04506	0.329951	-3.16731	0.00153857	0.0165895	228.646	205.822	299.831	135.741	91.3985	129.388
gene_Ani023814	202.878	2.22079	0.701279	3.16678	0.00154138	0.0166004	50.302	139.099	25.728	263.549	173.423	565.168
gene_Ani014235	386.93	1.11359	0.351775	3.16563	0.00154746	0.0166469	236.648	329.088	168.222	488.314	461.68	637.626
gene_Ani002880	62.3369	1.54112	0.48683	3.16563	0.0015475	0.0166469	40.013	27.1413	28.6967	68.7518	135.926	73.4926
novel5245	31.5446	-1.81968	0.575128	-3.16396	0.00155636	0.0167227	62.8775	52.0208	32.6548	19.3915	10.9366	11.3862
gene_Ani009956	247.386	-1.16698	0.368879	-3.16359	0.00155836	0.0167345	437.856	355.099	234.521	138.385	192.171	126.283
gene_Ani020783	25.2129	-3.78529	1.19669	-3.16314	0.00156079	0.0167509	10.289	94.9946	35.6234	0	3.12474	7.24575
gene_Ani004117	42.6383	1.86843	0.59109	3.16099	0.00157235	0.0168302	12.5755	13.5707	28.6967	61.7003	93.7421	45.5447
gene_Ani032037	471.212	1.21646	0.384784	3.16142	0.00157004	0.0168302	229.789	433.13	188.013	635.513	683.536	657.293
gene_Ani012027	201.62	1.03837	0.328484	3.1611	0.00157173	0.0168302	138.331	150.408	107.86	258.26	340.596	214.267
gene_Ani015273	489.091	1.08432	0.343041	3.16092	0.00157274	0.0168302	269.802	396.942	274.103	630.225	871.801	491.676
novel5821	45.2623	3.41013	1.07898	3.16052	0.00157485	0.0168431	4.57291	6.78533	11.8745	24.6801	12.4989	211.162
gene_Ani008953	103.042	-1.26413	0.400051	-3.15992	0.00157815	0.0168686	149.763	178.68	107.86	69.6332	42.9651	69.3522
gene_Ani009835	339.322	1.5201	0.481149	3.15931	0.00158144	0.016894	168.054	142.492	215.72	233.58	758.53	517.553
gene_Ani011886	42.7145	2.24085	0.709446	3.1586	0.00158531	0.0169158	16.0052	15.8324	12.864	65.2261	24.2167	122.143
novel2906	45.145	-1.6966	0.53751	-3.15641	0.00159724	0.0170234	104.034	49.7591	53.4351	24.6801	23.4355	15.5266
gene_Ani002510	44.0317	-1.42548	0.451829	-3.15491	0.00160549	0.0171015	82.3124	57.6753	52.4456	21.1544	22.6543	27.9479
gene_Ani004886	4201	-1.65236	0.523907	-3.15391	0.00161098	0.0171501	6191.72	8036.09	4894.26	1080.64	1262.39	3740.88
gene_Ani020988	4698.11	1.86492	0.591607	3.15229	0.00161995	0.0172238	1074.63	947.684	4049.2	6757.95	9746.83	5612.35
gene_Ani005410	30.5644	2.00811	0.637264	3.15114	0.00162632	0.0172736	13.7187	7.91622	14.8431	28.2059	71.0878	47.6149
gene_Ani022055	7713.96	-1.27414	0.404436	-3.15041	0.00163039	0.0173069	15677.1	8214.77	8852.42	3940.89	3213.01	6385.57
gene_Ani023296	12.5282	2.59111	0.822568	3.15003	0.00163256	0.01732	3.42968	2.26178	4.9477	21.1544	25.7791	17.5968
novel91	19.3584	-2.23323	0.709038	-3.14966	0.00163459	0.0173315	30.8671	33.9266	30.6757	6.17003	3.12474	11.3862
gene_Ani019624	194.423	1.44224	0.458306	3.14689	0.00165017	0.0174813	100.604	63.3297	149.421	265.311	197.64	390.235
novel1224	92.3747	-1.38955	0.441732	-3.14568	0.001657	0.0175389	113.18	101.78	186.033	67.8704	39.8404	45.5447
gene_Ani019159	11417.1	-1.02342	0.325464	-3.1445	0.00166371	0.0175999	15881.7	16784.6	13248	8862.81	4808.97	8916.41
gene_Ani005761	121.704	1.49804	0.476491	3.14389	0.00166718	0.0176263	82.3124	38.4502	70.2573	141.911	261.697	135.599
gene_Ani027207	2123.02	-1.58319	0.503603	-3.14373	0.00166812	0.0176263	2858.07	4167.32	2525.31	1884.5	577.295	725.61
gene_Ani016981	85.3132	2.49927	0.795267	3.14268	0.00167409	0.0176793	43.4427	15.8324	17.8117	53.7674	308.568	72.4575
gene_Ani013211	26.6637	3.33185	1.06053	3.14168	0.00167984	0.0177097	0	3.39266	10.8849	57.2932	68.7442	19.667
gene_Ani024353	32.3561	1.98595	0.632446	3.14011	0.00168887	0.0177846	8.00259	10.178	20.7803	63.4632	58.5888	33.1234
gene_Ani008067	331.209	1.59201	0.507225	3.13867	0.00169717	0.0178517	177.2	169.633	148.431	370.202	873.364	248.426
gene_Ani019297	45676	-1.35485	0.43166	-3.13869	0.00169706	0.0178517	102061	34939.9	60023.5	22436	22984.8	31611.1
novel3120	13.0355	3.50425	1.11669	3.13806	0.00170071	0.0178788	2.28646	0	3.95816	33.4945	28.1226	10.3511
gene_Ani026742	1101.52	-1.22227	0.389544	-3.13768	0.00170288	0.0178914	1478.19	1656.75	1491.24	1017.17	414.028	551.712
gene_Ani007105	291.041	1.95863	0.624279	3.13743	0.00170434	0.0178966	78.8827	39.5811	238.479	474.211	509.332	405.762
novel4998	14.2424	-2.931	0.93566	-3.13255	0.00173298	0.0181563	9.14582	23.7486	42.5502	3.52573	2.34355	4.14043
gene_Ani033083	41.6417	-1.99763	0.637651	-3.13279	0.00173153	0.0181563	70.8801	65.5915	63.3305	30.8502	7.81184	11.3862
gene_Ani003449	214.004	1.99625	0.637537	3.13118	0.00174103	0.0182094	77.7395	50.89	128.64	290.873	611.667	124.213
gene_Ani014871	397.729	-1.19696	0.382346	-3.13057	0.00174466	0.0182164	595.622	729.423	336.444	257.379	192.171	275.338
gene_Ani014132	659.143	-1.41494	0.45196	-3.13068	0.00174402	0.0182164	895.147	1103.75	876.732	398.408	163.267	517.553
gene_Ani012184	94.6388	1.84346	0.588993	3.12986	0.00174891	0.0182505	22.8646	55.4135	45.5188	95.1948	251.541	97.3
gene_Ani001591	654.354	-2.25807	0.721504	-3.12967	0.00175002	0.0182518	2464.8	481.758	300.82	241.513	234.355	202.881
gene_Ani025175	78.3285	1.26285	0.403646	3.12861	0.00175636	0.0182972	56.0182	32.7958	49.477	94.3134	135.926	101.44
novel4059	499.939	-1.04497	0.334047	-3.12822	0.00175868	0.0183111	759.103	445.57	815.381	344.64	275.758	359.182
gene_Ani018249	698.144	-1.04081	0.332751	-3.12788	0.00176073	0.0183221	1024.33	934.114	859.91	562.355	290.6	517.553
gene_Ani030979	5375.61	-1.06898	0.341873	-3.12683	0.001767	0.0183667	7586.46	8963.42	5292.06	3396.16	2520.1	4495.47
gene_Ani005223	145.112	1.072	0.343041	3.125	0.00177805	0.0184712	109.75	84.8166	86.09	145.437	208.576	236.004
novel4627	54.5074	-2.6492	0.848041	-3.1239	0.00178469	0.0185259	107.463	87.0784	87.0795	5.2886	3.90592	36.2287
novel3407	1313.71	-1.2357	0.395716	-3.1227	0.00179198	0.0185845	1459.9	1951.91	2120.58	1048.91	433.557	867.42
gene_Ani029679	76.2967	1.07461	0.3443	3.12115	0.00180148	0.0186621	51.4452	56.5444	39.5816	104.891	100.773	104.546
gene_Ani007382	13952.3	-1.97869	0.634466	-3.11866	0.00181674	0.0187885	28034.2	20417.1	18320.3	3049.76	2024.83	11867.5
gene_Ani000901	4455.04	1.57122	0.503806	3.11869	0.00181654	0.0187885	1451.9	2092.14	3186.32	5480.75	11028.8	3490.38
gene_Ani014510	158.501	-1.27633	0.409316	-3.11821	0.00181954	0.0188034	166.911	313.256	192.96	121.638	73.4313	82.8085
gene_Ani017027	207.522	-1.1259	0.361087	-3.1181	0.0018202	0.0188034	331.536	189.989	332.485	152.488	132.02	106.616
gene_Ani018654	560.145	-1.18928	0.381556	-3.11693	0.00182746	0.0188572	669.931	1147.85	518.519	380.779	283.57	360.217
gene_Ani000033	19.7475	2.00391	0.642949	3.11675	0.00182857	0.0188582	9.14582	4.52355	9.8954	28.2059	33.5909	33.1234
gene_Ani026677	156.955	-1.42374	0.45689	-3.11616	0.00183224	0.0188855	265.229	156.063	265.197	81.0919	123.427	50.7202
gene_Ani025696	274.358	1.62729	0.522251	3.11591	0.00183378	0.0188908	144.047	135.707	122.703	545.607	151.55	546.536
gene_Ani029356	18.3056	2.14688	0.689201	3.11502	0.0018393	0.018906	4.57291	5.65444	9.8954	29.9687	35.9345	23.8075
gene_Ani030048	370.744	-1.04232	0.334601	-3.11512	0.0018387	0.018906	435.57	598.24	463.105	185.101	216.388	326.059
novel915	1631.37	-1.12116	0.359939	-3.11485	0.00184037	0.018906	1999.51	2538.84	2167.09	1500.2	691.348	891.227
gene_Ani032935	526.236	-1.13667	0.364912	-3.11491	0.00183998	0.018906	776.252	892.271	501.697	410.748	232.793	343.655
gene_Ani001547	802.204	-1.14465	0.367436	-3.11523	0.001838	0.018906	875.712	1343.49	1094.43	550.014	310.911	638.661
gene_Ani019895	100.76	-1.08883	0.349852	-3.11227	0.00185658	0.019036	162.338	132.314	116.766	51.1231	75.7749	66.2468
gene_Ani023749	335.615	1.2194	0.391798	3.11232	0.00185622	0.019036	189.776	137.968	277.071	395.764	624.947	388.165
gene_Ani017710	84.2458	-1.55947	0.501187	-3.11155	0.00186109	0.0190659	117.752	109.696	150.41	49.3603	58.5888	19.667
gene_Ani019497	242.022	1.00374	0.322639	3.11103	0.00186439	0.019089	195.492	175.288	112.808	285.584	341.377	341.585
gene_Ani024387	6231.06	-1.00059	0.321751	-3.10985	0.00187185	0.0191548	9327.59	10124.8	5475.12	4157.72	3545.79	4755.28
gene_Ani032653	26.7559	1.80246	0.579701	3.1093	0.00187534	0.0191694	10.289	14.7015	10.8849	46.716	49.9958	27.9479
gene_Ani018947	934.543	-1.11994	0.360191	-3.1093	0.00187529	0.0191694	1864.6	1096.96	878.711	620.529	510.894	635.556
gene_Ani025498	101.376	1.24642	0.401027	3.10807	0.00188316	0.019228	52.5885	54.2826	73.2259	186.864	101.554	139.739
gene_Ani000691	1897.89	1.31262	0.422407	3.10748	0.00188688	0.0192386	1026.62	1282.43	959.854	2217.69	4309.79	1590.96
gene_Ani027697	816.027	1.95911	0.630462	3.10742	0.00188729	0.0192386	205.781	374.324	421.544	1039.21	2450.57	404.727
gene_Ani015082	107.843	-1.21674	0.391561	-3.10741	0.00188732	0.0192386	211.497	131.183	109.839	67.8704	62.4947	64.1766
gene_Ani031832	82.2324	1.38096	0.444503	3.10675	0.00189157	0.0192713	58.3046	36.1884	42.5502	82.8547	161.705	111.792
gene_Ani003835	220.949	1.32777	0.427699	3.10444	0.00190639	0.0194115	162.338	75.7695	139.525	213.307	389.03	345.726
gene_Ani023388	30.5982	1.67871	0.54082	3.10402	0.00190913	0.0194234	18.2916	14.7015	10.8849	37.9016	59.37	42.4394
gene_Ani008458	117.782	1.00028	0.322326	3.10332	0.00191363	0.0194425	77.7395	81.4239	76.1946	132.215	144.519	194.6
gene_Ani021301	274.421	-1.03188	0.332501	-3.10338	0.00191326	0.0194425	456.148	300.816	348.318	156.014	152.331	232.899
gene_Ani001600	1168.68	-1.94536	0.627024	-3.10253	0.00191873	0.0194836	2804.34	1647.7	1115.21	431.021	861.646	152.161
gene_Ani016593	95.5852	3.03082	0.977317	3.10117	0.00192758	0.0195626	24.0078	31.6649	6.92678	27.3244	72.6501	410.937
gene_Ani014073	263.048	1.11195	0.358609	3.10072	0.00193048	0.0195814	182.916	199.036	117.755	292.636	464.023	321.918
gene_Ani028780	86.2652	1.14521	0.369509	3.09928	0.00193992	0.0196556	58.3046	37.3193	65.3096	113.705	118.74	124.213
gene_Ani017943	126.025	-1.76091	0.568145	-3.09941	0.00193907	0.0196556	202.351	232.963	148.431	96.9577	22.6543	52.7905
gene_Ani017964	213.694	-1.44678	0.466898	-3.09869	0.00194376	0.0196743	442.429	281.591	213.741	137.504	64.0571	142.845
gene_Ani027038	62.9223	1.3658	0.440799	3.09845	0.00194533	0.019678	40.013	26.0104	39.5816	84.6176	117.959	69.3522
gene_Ani028048	82.4436	2.22583	0.718781	3.09668	0.00195703	0.0197579	18.2916	10.178	58.3828	95.1948	210.139	102.476
novel70	19.4986	3.04957	0.984821	3.09657	0.00195771	0.0197579	3.42968	1.13089	7.91632	63.4632	26.5603	14.4915
gene_Ani009889	513.583	1.08707	0.351069	3.09644	0.00195857	0.0197579	323.533	327.958	334.464	482.144	612.448	1000.95
gene_Ani031011	511.303	-1.12682	0.363867	-3.09678	0.00195634	0.0197579	608.197	995.181	500.707	347.285	256.228	360.217
gene_Ani017592	300.94	1.33173	0.429995	3.09709	0.00195431	0.0197579	141.76	185.466	186.033	221.24	510.113	561.028
gene_Ani020392	13.071	2.83354	0.915408	3.09539	0.00196554	0.019815	2.28646	3.39266	3.95816	14.9844	38.278	15.5266
gene_Ani017604	42.8147	1.76377	0.569832	3.09525	0.00196645	0.019815	17.1484	11.3089	29.6862	75.8033	45.3087	77.633
gene_Ani023595	924.057	-1.0511	0.3396	-3.0951	0.00196745	0.019815	1555.93	1297.13	886.628	766.847	475.741	562.063
novel3849	28.7266	-2.13789	0.691559	-3.09141	0.00199205	0.02003	53.7317	54.2826	32.6548	4.40717	17.9672	9.31596
gene_Ani027243	164.792	1.86517	0.6035	3.09058	0.00199766	0.0200624	62.8775	27.1413	122.703	209.781	381.999	184.249
gene_Ani028398	276.058	2.07328	0.670798	3.09076	0.00199642	0.0200624	37.7265	160.586	119.734	379.898	774.153	184.249
gene_Ani018265	88.4031	2.24663	0.726959	3.09045	0.00199853	0.0200624	26.2942	12.4398	53.4351	93.4319	270.29	74.5277
gene_Ani003529	31.909	-1.8939	0.612997	-3.08957	0.00200444	0.0200889	46.8723	33.9266	70.2573	16.7472	16.4049	7.24575
[truncated: 612 more rows]

## Sheet: Table 6
Row.names	baseMean	log2FoldChange	lfcSE	stat	pvalue	padj	3h_1H	3h_2H	3h_3H	Re3h_1H	Re3h_2H	Re3h_3H
[truncated: 131 more rows]

[truncated: 10 more sheets: Table 7, Table 8, Table 9, Table 10, Table 11, Table 12, Table 13, Table 14, Table 15, Table 16]
